# Supplementary material for: TNIK drives castration-resistant prostate cancer via phosphorylating EGFR
Source: iScience. 2023 Dec 12;27(1):108713. doi: 10.1016/j.isci.2023.108713 (PMC10788198; doi:10.1016/j.isci.2023.108713)
Supplement: Table S1. Microarray data for prostate castration tissues and uncastration tissues of mice, related to Figure 1 [file mmc2.xls]

## Sheet: a
Microarray data for prostate castrasion tissues and uncastrasion tissues of mice
symbol	X65P	X66P	X51A	X51P	X34.1	X56A	X57A	X57P	logFC	t	P.Value	Fold Change
AACS	9.32204	9.40714	8.79503	8.87187	8.57331	8.19668	8.21505	8.01625	1.02047	4.59918	0.00314102	2.02858
AAK1	8.69474	8.61787	8.63764	8.72567	8.60607	8.1374	8.23117	7.95204	1.14359	4.19402	0.00497239	2.2093
AAMDC	7.91857	7.53099	7.91982	7.54982	8.393	8.40156	7.80974	7.75208	-0.736954	-3.15598	0.0180591	0.600005
ABCC1	8.10622	8.02995	7.35834	7.27808	6.81788	6.89591	6.47994	6.34447	0.949056	4.20343	0.00491832	1.93061
ABCC10	8.08518	8.12655	7.48317	7.58624	7.57796	7.44684	7.21403	6.97189	0.905423	2.5315	0.0422256	1.87309
ABCC3	7.10245	6.86629	7.53823	8.19293	7.51373	8.12995	8.28817	8.85453	-0.82355	-2.701	0.0333788	0.56505
ABCD3	6.96532	6.05961	7.68699	6.72438	5.01033	5.02813	5.17273	5.03254	2.47227	4.52928	0.00339424	5.54917
ABHD15	7.14944	7.411	7.81992	7.09603	6.95652	6.74994	7.11041	6.78882	0.91298	2.61252	0.0377234	1.88293
ABHD17C	8.83431	8.90183	7.96619	8.39446	7.72996	8.19599	7.89724	7.74133	1.04347	2.59472	0.0386673	2.06118
ABHD3	10.685	10.9767	10.5844	10.2416	10.0535	10.0345	9.98111	9.54716	0.778121	3.2005	0.017031	1.7149
ABHD4	8.79077	8.81401	9.09793	9.07299	8.6331	8.28054	8.73681	8.59362	0.967422	6.45832	0.000505467	1.95534
ABI2	9.26252	9.07068	9.56655	8.75539	9.00554	8.66988	8.65728	8.41257	0.64369	3.87536	0.00726055	1.56232
ABL1	10.3541	10.4538	10.2712	10.5414	10.1597	9.8372	9.67036	10.3273	0.677059	3.17114	0.0177017	1.59888
ABL2	8.70387	8.52505	8.28346	8.68923	8.28799	9.08124	8.33414	7.00439	0.934992	2.56689	0.0401935	1.91188
ABLIM1	8.14588	8.58639	8.68468	8.84251	9.02544	8.68601	8.47513	8.54384	0.740994	2.92788	0.0244905	1.67133
ABTB2	8.21291	8.00231	8.49925	8.61169	8.21888	7.94052	8.65435	8.19367	0.915906	2.69218	0.0337869	1.88675
ACACB	6.49617	6.61043	7.03672	5.78241	6.13114	6.09972	5.74012	5.79701	1.35323	2.52964	0.0423353	2.55483
ACADSB	8.11993	8.39823	8.60581	8.01909	8.57247	7.63503	7.84467	7.21169	1.35698	2.52596	0.0425535	2.56149
ACBD3	8.17293	7.91097	9.24041	9.3135	9.88643	9.54264	9.70822	9.69959	-1.39255	-3.37956	0.0134929	0.380891
ACER3	7.70314	7.49313	7.32346	7.29857	6.99661	7.30478	6.51728	5.73145	0.835878	2.56189	0.040474	1.78494
ACKR3	5.88313	5.8387	5.65134	5.69209	5.68145	5.96139	5.86814	5.65621	-2.65414	-3.17156	0.0176918	0.158864
ACLY	8.16682	9.06786	9.10617	9.26573	8.3311	8.13083	7.87866	8.83115	1.02208	6.07447	0.000712437	2.03084
ACOT7	6.71534	7.02857	7.26941	7.23688	7.18636	7.14313	7.638	8.91686	0.653475	2.50369	0.0438986	1.57295
ACOT8	7.08194	7.14241	6.91672	6.87431	7.16722	7.25644	7.43871	7.54666	-0.651114	-2.87779	0.0262089	0.636789
ACP1	10.0976	10.6638	11.0427	10.8601	11.0081	10.9894	10.7965	10.7633	-1.11784	-3.64105	0.00968589	0.460783
ACP2	7.69884	7.78751	7.6175	7.31179	7.42341	7.35949	6.86604	7.34882	1.00322	2.65464	0.0355853	2.00447
ACSL5	6.04854	5.94392	5.87184	5.85524	6.77545	6.99605	7.26632	7.89409	-2.66135	-7.93956	0.000153731	0.158071
ACTB	13.9052	13.9381	13.2815	13.4638	13.1978	13.4049	13.2239	13.272	0.6876	2.85776	0.0269316	1.6106
ACTN1	11.0281	11.2181	10.9756	11.0974	10.5632	10.6035	10.3746	9.92995	0.675954	4.22205	0.00481309	1.59765
ACTR1A	7.46066	7.49121	7.76109	7.43838	7.3127	7.62081	7.43954	7.39197	0.636327	2.73479	0.0318621	1.55437
ACTR2	11.7051	11.8288	11.6751	11.6554	11.5763	11.6247	11.5927	11.4672	-1.55291	-2.56483	0.0403091	0.340821
ACTR3	9.22064	8.31406	8.48148	8.42983	8.16942	7.43154	7.73789	7.81295	1.36215	3.13595	0.0185433	2.57069
ACTR5	7.89591	7.59887	8.17303	7.54172	7.50573	7.55351	7.42844	6.86208	0.601405	2.61508	0.0375899	1.51719
ACVR1	8.21733	8.15355	7.93522	7.61139	7.84618	7.51578	7.49993	6.633	0.951995	2.53056	0.0422811	1.93455
ACVR1B	6.6314	6.46369	6.75502	6.69947	6.74147	6.72342	6.83124	5.972	0.716133	2.9363	0.0242135	1.64277
ADAT1	8.3756	8.22439	8.47074	8.85294	7.97246	8.46626	9.08823	9.51169	0.67404	2.55994	0.0405846	1.59553
ADCK2	6.33414	6.65191	6.55934	6.39985	6.38215	6.18884	6.1918	5.89409	0.630073	2.68852	0.0339581	1.54764
ADCY3	6.51649	6.57289	6.44874	6.75769	6.41684	6.36317	6.36562	7.67073	1.32221	4.40942	0.00388331	2.50048
ADGRL1	6.81263	6.8226	7.53302	7.58924	6.77926	6.94872	6.80542	7.91241	0.899373	3.68261	0.00919752	1.86526
ADIPOR2	10.056	9.69983	10.2434	9.56014	9.47504	9.44528	9.29402	9.15464	0.689675	2.91995	0.0247542	1.61292
ADM	9.44731	9.03158	10.2365	10.216	10.4811	10.4731	10.4379	10.2272	-0.841227	-2.47071	0.0459718	0.558168
ADNP	9.52331	9.63196	10.0514	9.551	9.30863	9.23919	9.1752	8.46597	0.642041	2.41166	0.0499436	1.56054
ADNP2	6.62498	6.48269	7.80116	6.7075	6.28522	6.49506	6.04133	6.86456	0.864931	2.89611	0.0255657	1.82125
ADO	9.36881	9.38109	9.94486	9.16915	8.97931	8.8376	8.88917	8.58939	0.96044	6.26563	0.000599313	1.9459
ADRB1	6.57274	5.75862	6.04396	5.79468	5.58736	4.65191	4.94953	3.90111	1.49517	3.19435	0.0171692	2.81898
AEBP2	10.5418	9.93836	9.62062	9.87217	9.37977	9.1212	9.34913	8.84439	1.40015	2.96008	0.0234496	2.63929
AFDN	9.55848	9.66729	9.19108	9.23016	8.81102	9.04614	8.96292	8.64111	0.824854	2.96526	0.0232864	1.77136
AFF1	10.3137	9.98125	9.51643	9.60901	9.2699	9.10926	9.02276	8.96449	0.80704	3.10824	0.0192366	1.74962
AFG3L2	11.1347	11.1562	11.6181	11.3382	10.4216	10.5272	10.585	10.3713	1.03871	5.99514	0.000766351	2.05439
AGA	8.188	8.08821	8.41849	7.60629	8.8247	8.30131	8.52744	8.53761	-1.41001	-3.04513	0.020922	0.37631
AGBL5	6.92208	7.5352	8.06307	7.47978	6.8525	6.74039	6.46646	6.83845	1.29332	12.9926	7.79775e-06	2.45091
AGFG1	9.48686	9.13224	10.3971	9.46569	9.07794	9.22096	8.86743	8.69968	0.907771	2.48129	0.0452957	1.87615
AGGF1	7.06016	7.77023	8.46871	8.23007	8.64476	8.94272	8.86016	8.8315	0.781446	4.86926	0.00234321	1.71885
AGO1	7.78496	7.81884	7.70632	7.43379	7.2572	7.08693	7.05202	6.59171	0.702728	5.29791	0.00150233	1.62758
AGO2	7.63241	7.93174	7.54133	7.76022	7.07028	6.88753	6.64573	6.60437	1.33099	6.35449	0.000553776	2.51574
AGR2	9.02522	9.43892	10.8549	9.61892	12.3893	11.9226	10.8831	12.215	-2.83018	-4.39714	0.00393768	0.140615
AGTPBP1	9.56733	9.11392	9.46538	9.02195	8.83678	8.55884	8.3612	7.95425	1.11678	3.15804	0.0180102	2.16863
AGTRAP	7.27901	7.79773	7.56461	7.97229	8.20945	8.19343	8.17951	7.68391	0.611646	2.60295	0.0382281	1.528
AHCY	10.3542	10.3708	10.7498	10.2553	8.99766	9.54601	9.39534	8.90635	1.48917	6.03829	0.000736472	2.80728
AIFM1	8.09908	8.46699	8.29195	8.03755	7.95582	7.87086	7.65557	7.78934	0.665881	2.94608	0.023896	1.58654
AIFM2	8.27202	8.30939	7.80155	7.63626	7.7341	7.53504	7.65499	7.31886	0.760465	2.6475	0.0359384	1.69404
AIP	8.58263	8.64843	9.33497	8.91498	9.19451	9.18985	9.22576	9.69903	-0.586404	-2.74403	0.0314603	0.666001
AK2	9.19293	9.81646	9.6264	9.54226	10.028	10.2524	10.2426	9.90932	-0.916824	-3.18849	0.0173018	0.529674
AKAP10	9.51205	8.82021	8.79623	9.06784	8.2416	8.63927	8.3411	8.57467	0.686204	2.76849	0.0304219	1.60904
AKAP7	6.85387	6.18666	7.24136	6.23074	5.58556	5.85922	5.13258	4.68313	1.42472	3.63887	0.00971232	2.68463
AKAP8	8.59414	7.74086	8.15664	8.14103	7.3733	7.65614	7.43003	7.92955	0.998873	3.59908	0.0102081	1.99844
AKAP8L	7.82043	7.29048	7.52466	8.45117	7.10402	6.85474	6.71342	6.57516	1.13258	3.11335	0.0191066	2.19251
AKIP1	9.24472	9.06975	9.19594	8.59887	8.62666	8.55773	8.45816	7.83504	0.896619	3.44333	0.0124333	1.8617
AKT1S1	8.33593	8.49578	7.33002	7.59783	7.54705	7.47257	7.59477	7.75629	1.47606	2.60023	0.0383728	2.78187
ALCAM	11.2057	11.1358	11.0353	11.0496	11.2342	9.85176	10.3781	10.1713	1.05389	2.43641	0.0482372	2.07612
ALDH1B1	7.51357	7.98345	7.92321	7.66988	7.39968	7.73016	7.71884	8.22617	0.65306	2.70934	0.0329976	1.5725
ALDH1L2	7.27491	6.86901	6.48494	5.20711	5.82883	5.6893	4.76288	3.87873	2.01398	2.59122	0.0388558	4.03896
ALDH2	10.8781	10.7394	10.2054	10.511	9.92192	9.59986	9.11424	9.47247	1.14803	4.74877	0.00266706	2.21612
ALDH3B1	8.50585	8.52583	8.65653	9.00546	8.3386	8.27636	8.62907	9.28741	0.96167	2.89331	0.025663	1.94756
ALDH5A1	6.68706	6.94451	6.73796	6.61221	6.88435	6.70846	6.17253	7.13473	1.15907	2.59719	0.0385351	2.23314
ALDH7A1	8.8572	9.12624	9.08805	9.0677	8.70494	8.82321	8.42614	8.30232	0.988845	3.37889	0.0135046	1.98459
ALKBH5	8.33512	9.30975	9.1574	8.88304	8.53372	8.12562	7.97074	8.40497	0.883762	2.84689	0.0273328	1.84518
AMBRA1	7.56651	7.43112	7.66156	7.4192	7.4065	7.53869	7.824	8.43254	1.23605	3.08167	0.0199277	2.35552
AMFR	10.9164	10.5406	10.0342	10.2293	9.35277	9.44431	9.19155	8.65857	1.93441	3.01184	0.0218746	3.82222
AMOTL2	11.1751	10.7225	10.6439	11.3812	10.6888	10.7821	10.4873	10.359	0.709981	2.73864	0.0316941	1.63578
ANAPC16	9.45072	9.1761	8.91037	9.0462	9.1742	9.67922	9.6248	8.52994	-0.773546	-2.91857	0.0248003	0.584978
ANAPC5	10.7514	11.061	10.7069	10.6208	10.8894	10.6904	10.8359	11.0257	-1.59734	-2.86141	0.0267984	0.330485
ANG	7.27752	6.9806	8.15932	7.53115	9.27062	8.3675	7.94895	7.98368	-1.43334	-2.90107	0.0253945	0.370273
ANK3	8.23716	7.75569	6.96602	7.35226	9.07898	8.92923	8.623	8.47824	-1.54139	-4.68225	0.00286715	0.343555
ANKEF1	7.28012	6.78999	7.2075	6.38957	6.1641	6.55628	5.97568	6.57924	1.03566	3.39736	0.0131876	2.05005
ANKLE2	8.93776	8.68706	8.87799	8.88206	8.18547	8.67899	8.59122	8.24117	1.00065	6.96436	0.000329061	2.0009
ANKRD1	9.17328	7.98191	8.60903	9.69361	7.63445	7.30223	7.04843	5.79935	2.09356	4.2471	0.0046755	4.26801
ANKRD10	8.60581	7.96867	9.079	8.87909	8.03221	9.20979	9.4451	9.17443	0.927207	3.28709	0.0152084	1.90159
ANKRD11	8.19392	8.33704	8.47107	8.52783	8.62666	8.15208	8.66067	9.19224	0.876147	3.47734	0.0119056	1.83547
ANKRD13A	11.5057	11.6074	10.8605	11.1388	10.997	10.7812	10.6497	10.6542	0.669324	2.5669	0.0401931	1.59033
ANKRD13C	7.49713	7.19515	6.78764	7.03485	6.92493	6.23783	6.25607	5.56163	1.3843	9.95041	3.99579e-05	2.61046
ANKRD16	7.00495	7.28364	7.40276	7.31904	6.88606	7.05115	7.0635	6.31506	0.843729	3.94657	0.0066627	1.79468
ANKRD17	8.91325	8.87513	8.41587	8.48466	8.08948	8.09614	7.98806	7.00405	0.92337	3.1631	0.0178903	1.89654
ANKRD20A5P	6.8098	6.38353	6.57395	6.2891	6.07232	5.67694	5.93381	5.98846	0.653738	3.03458	0.0212192	1.57324
ANKRD22	5.31433	5.75489	5.54009	6.12039	6.28355	6.97934	6.86233	5.61383	-0.995125	-2.41231	0.0498984	0.501692
ANKRD28	9.53951	8.78509	9.74435	9.09418	8.46295	8.62264	8.99132	8.10743	0.983748	3.69362	0.00907275	1.9776
ANKRD29	10.2588	10.2444	9.50768	9.49179	8.64263	8.52869	8.44799	7.59924	1.91806	4.50107	0.00350283	3.77914
ANKRD33B	7.10622	7.04549	8.3447	8.17483	6.9438	6.60407	7.08905	6.64024	1.87047	2.85922	0.0268783	3.65652
ANKRD37	8.14195	7.82184	8.10722	8.233	8.29989	9.20225	8.7039	8.63278	-1.31463	-4.30633	0.00436728	0.402028
ANKRD40	9.79316	9.53685	9.88309	9.55401	9.12195	8.8392	8.9629	9.00562	0.77862	5.53292	0.00118945	1.71549
ANKRD54	7.51507	7.47192	7.27529	7.00843	7.01992	6.97659	7.31759	6.4545	0.798699	4.455	0.0036886	1.73953
ANKRD6	7.24774	6.84887	8.01	7.41971	6.52888	6.72042	6.4451	6.0663	0.89891	2.86327	0.0267308	1.86466
ANKRD9	8.08571	7.97286	8.6591	8.13093	7.96999	8.09656	7.57811	7.60851	0.650097	2.69784	0.0335243	1.56927
ANKS1A	9.18893	9.17909	9.30757	8.51865	8.58853	8.0588	8.01408	7.71802	0.942999	4.05836	0.00583098	1.92252
ANKS6	8.77373	8.73257	8.65718	8.68839	8.24327	8.13489	8.26613	8.2673	0.758448	7.98599	0.000148553	1.69167
ANO6	9.59055	8.87215	9.19754	9.45535	8.93404	8.50985	8.65878	8.14919	0.862957	2.68603	0.034075	1.81876
ANP32E	11.1181	10.9291	9.87799	10.5375	10.8239	10.4777	10.0577	9.78062	-2.23674	-5.88776	0.000846849	0.212165
ANTXR1	7.69098	7.62564	7.60615	7.54141	7.40616	6.94099	7.31061	7.22072	1.15108	3.81727	0.00779222	2.22081
ANXA6	8.59585	8.46911	8.38483	7.76534	8.16546	7.92303	7.6011	7.62783	0.972441	3.84013	0.00757805	1.96216
ANXA7	11.5109	11.1991	11.2709	11.1961	10.883	10.5227	10.7934	10.4264	0.820687	3.25017	0.0159582	1.76625
AP1M1	8.25767	8.17173	7.78758	7.55712	7.52685	6.99356	6.68159	6.52199	1.92947	3.56666	0.0106327	3.80916
AP1S2	9.56457	10.2133	9.56186	9.60179	9.84139	9.43477	9.85544	9.46911	0.743533	2.59984	0.0383936	1.67427
AP1S3	5.81967	5.55182	5.86765	6.04352	6.2211	6.2032	7.03694	7.16199	-0.585852	-4.14561	0.00526151	0.666256
AP2A2	9.0192	8.72758	8.31886	7.96578	8.3077	7.88411	7.90412	8.43704	0.593691	2.44996	0.0473288	1.5091
AP3B1	8.85985	9.09194	9.46365	9.08417	8.63445	8.96104	9.13912	8.60452	0.722407	2.43741	0.04817	1.64993
AP3D1	11.9796	12.0741	11.1835	11.6836	11.5201	11.1347	10.8589	10.9323	1.23532	2.98714	0.0226115	2.35433
APBB2	5.87725	5.82018	5.81865	5.94509	5.749	5.57803	6.15239	5.63517	0.778962	3.65333	0.0095387	1.7159
APC	6.40054	6.65234	7.1533	6.55628	6.12846	6.11915	6.1631	5.53232	1.19781	3.71698	0.00881412	2.29391
APH1A	7.09603	7.97281	8.13083	8.0568	8.04128	7.5659	7.77241	7.19032	0.681389	3.65123	0.0095637	1.60368
APOBEC3B	8.49101	8.17148	9.56081	9.21679	7.78607	7.70141	7.59283	7.26388	1.66016	2.58103	0.0394102	3.16051
APOL1	7.60644	7.8159	7.46222	7.59746	7.88215	7.9305	8.25503	8.19633	-0.829903	-2.83489	0.0277832	0.562567
APOPT1	7.39283	6.80929	7.69565	8.96651	7.77123	8.4348	9.01594	9.47123	-0.613465	-3.67363	0.0093008	0.653625
APP	12.4807	12.4687	12.7212	12.3371	12.0738	12.112	12.3028	12.0324	2.40883	2.98567	0.0226562	5.31045
ARAF	6.71713	7.24622	6.96602	6.93322	7.01324	6.7362	6.86876	6.6153	0.69454	3.23621	0.0162521	1.61837
ARAP1	8.2709	8.28105	7.70328	7.93038	7.62491	7.6858	7.90767	7.71067	1.07884	2.63719	0.0364549	2.11233
AREL1	8.76746	8.75171	9.44834	8.95324	8.05061	8.16752	8.05951	8.08598	1.0761	7.47334	0.000218956	2.10834
ARF4	9.20626	10.1919	10.5208	10.3628	10.6809	10.6205	10.669	10.5399	-0.869834	-2.72286	0.032389	0.54721
ARF6	9.43935	9.09545	9.29214	9.58588	8.93189	8.86502	8.58274	6.72424	0.597432	2.56579	0.0402552	1.51302
ARFGAP2	8.18809	8.2213	8.10554	8.2897	7.92244	7.71658	8.33619	8.26688	0.989684	4.72705	0.00273063	1.98575
ARFGEF2	7.64854	7.62534	7.85811	7.10444	7.02425	7.00248	6.97739	6.80336	0.635973	2.62445	0.0371046	1.55399
ARFGEF3	6.90989	6.71067	6.51333	6.34572	6.12164	6.13011	6.17093	8.46936	0.997085	2.99659	0.0223265	1.99596
ARFRP1	5.46923	5.72492	5.69822	5.91265	6.16772	6.31052	6.41768	7.24982	-0.645925	-3.73478	0.00862247	0.639083
ARHGAP17	9.33715	9.43164	9.84521	8.9128	8.91474	8.56643	8.88625	8.7909	1.12843	3.62664	0.00986186	2.18621
ARHGAP19	7.9507	7.84122	8.66509	7.76095	7.45401	7.83352	7.29398	7.23276	0.801684	2.69205	0.0337932	1.74313
ARHGAP21	8.34234	8.28896	8.65102	8.3987	7.99464	7.75582	8.08444	7.2364	1.05007	2.92498	0.0245863	2.07063
ARHGAP35	9.99434	9.4488	9.34822	9.39111	9.02428	8.48788	8.14802	8.32576	1.3653	4.70155	0.00280741	2.5763
ARHGAP44	5.91193	5.8339	6.03892	6.2555	5.89191	6.12887	6.37521	7.31125	-0.677372	-2.43861	0.0480885	0.625303
ARHGDIA	6.02326	6.45253	6.18369	5.99073	6.09571	6.06717	6.07852	6.283	0.76994	2.41397	0.0497818	1.7052
ARHGEF10	8.63256	8.7698	9.18125	8.4135	9.06091	8.59156	8.65338	8.56929	-0.889915	-3.24882	0.0159863	0.539646
ARHGEF12	11.0185	10.8877	10.6944	10.6998	10.3295	10.1074	10.3996	9.95871	0.946713	4.56943	0.00324611	1.92748
ARHGEF26	9.59576	9.56809	9.11645	9.57467	8.9845	8.39193	7.84467	6.73444	1.71315	3.41059	0.0129655	3.27876
ARID1A	6.92291	7.27156	7.07585	7.14221	6.86109	6.8249	6.4363	6.31832	0.78344	6.89156	0.000349482	1.72123
ARID1B	7.04865	6.8913	6.89215	6.44394	6.74712	6.44195	6.72547	5.95233	1.27428	2.76901	0.0304006	2.41878
ARID2	8.67211	8.19195	8.25285	7.51049	7.66803	7.56529	7.46646	5.98025	0.903016	2.4591	0.0467259	1.86997
ARID5B	6.75181	7.0493	7.5539	7.41304	7.40642	7.70259	8.2597	8.22742	-2.00275	-2.92004	0.0247512	0.249524
ARIH2	7.48462	7.8857	7.7256	7.85294	8.15345	8.03375	7.66704	6.08321	0.991805	5.27383	0.00153932	1.98867
ARL1	8.70681	8.39339	7.94251	7.564	8.59887	8.41155	8.22583	7.40361	-0.678087	-4.35504	0.00413068	0.624993
ARL13B	8.47602	7.96809	7.83074	7.23209	7.0864	7.55513	7.04133	6.15279	1.03532	2.5836	0.0392698	2.04957
ARL4D	8.37712	8.18953	7.6287	7.73369	8.54994	8.37086	8.15431	8.82972	-0.833817	-3.4559	0.0122353	0.561043
ARL6IP5	11.6866	11.5058	11.0973	11.2646	11.7493	11.2466	11.3977	11.0368	-0.734269	-3.0786	0.0200092	0.601123
ARL6IP6	10.2247	10.4179	10.6233	10.3814	10.292	10.4596	10.2097	10.0691	1.57275	2.68529	0.0341098	2.97471
ARMC12	6.77056	6.54998	6.92849	6.57031	6.41261	6.1152	6.51696	6.43613	1.0584	5.43153	0.00131441	2.08262
ARMC8	8.529	8.17827	7.86629	7.36177	7.93038	8.05545	7.47792	6.80954	0.685912	2.57768	0.0395946	1.60872
ARMCX3	8.23797	8.1823	8.09608	7.60874	8.90845	8.51191	8.62965	8.30044	-0.652196	-3.06217	0.0204519	0.636311
ARNTL	9.91645	9.44564	8.76029	9.49099	8.78136	8.48579	9.06811	8.39283	0.999037	2.55499	0.0408651	1.99867
ARPC5	11.4849	11.8408	11.7164	11.4176	11.6311	11.6752	11.6031	11.5934	-1.26111	-3.02814	0.0214026	0.417222
ARPC5L	10.3875	10.3711	9.62803	10.4342	10.0974	9.83381	9.85384	10.0938	-0.779215	-2.56947	0.0400492	0.582684
ARRB1	10.9778	10.8939	10.8782	10.842	10.4202	9.28566	10.1415	10.1142	1.33092	4.44169	0.00374429	2.51563
ARRDC2	8.34176	8.22617	8.72523	8.52058	8.01542	7.95658	8.72724	9.21135	0.940416	6.00135	0.000761969	1.91908
ARSD	6.30889	6.27798	6.54086	6.83226	6.30396	7.2503	6.68313	8.60844	-1.52336	-2.67903	0.0344059	0.347874
ARSE	5.89893	6.14934	5.64443	5.89918	7.13638	6.71891	6.61191	6.87811	-1.57618	-3.57585	0.0105104	0.335369
ARSK	6.96336	6.82439	7.51901	7.26838	6.58241	6.75676	7.47857	7.81019	1.42242	2.79143	0.0294816	2.68035
ASAP1	8.28049	8.26007	7.71046	7.7707	7.25918	7.11728	6.51602	6.51381	1.56687	4.25197	0.00464931	2.96262
ASB13	8.88823	8.92339	9.489	9.04849	8.25205	7.69404	8.00405	7.99989	1.59009	7.9642	0.000150958	3.01067
ASB7	5.88533	6.04767	6.70127	6.55766	5.71287	5.81532	5.58316	6.19377	0.851048	2.46006	0.0466635	1.80381
ASCC3	7.97894	7.14211	6.87024	7.20955	6.61794	6.55674	6.51775	6.39335	1.34012	2.97752	0.0229058	2.53173
ASXL1	7.10601	6.62088	7.54024	7.06738	6.86022	6.92517	6.98334	6.85549	1.14294	2.8324	0.0278776	2.20831
ATF1	8.13571	8.18804	8.64303	8.09418	8.40655	8.87535	8.95934	8.95818	-0.753597	-3.17682	0.0175698	0.593123
ATG2B	6.91898	7.02048	6.36194	6.05593	6.75288	6.79675	6.48639	5.40531	1.37262	3.12437	0.0188297	2.5894
ATL3	7.85811	7.67779	7.8953	7.62374	7.36361	7.32966	7.5982	7.48872	0.739128	5.04601	0.00194497	1.66917
ATOX1	8.83105	9.33479	10.1578	9.53679	9.94001	10.1896	10.0674	10.4502	-0.865873	-2.68295	0.0342201	0.548714
ATP13A1	8.16927	8.3847	8.3713	8.26477	8.19284	9.18349	8.24151	7.88277	0.692231	2.42872	0.0487612	1.61578
ATP13A3	10.2056	9.97457	9.24041	9.28697	9.74725	9.46956	9.14116	8.39232	0.693179	2.49378	0.0445111	1.61684
ATP2A2	12.3264	12.5319	12.0227	12.0864	11.919	11.7908	11.6237	11.7089	0.694708	2.99017	0.0225197	1.61856
ATP2C1	9.61938	9.24911	8.48446	8.26501	8.66665	8.51317	8.17223	7.01569	1.79545	2.59519	0.0386424	3.47124
ATP2C2	6.93829	7.16672	6.06026	6.7039	6.6879	8.30118	7.20955	8.07211	-2.47379	-2.98486	0.0226808	0.180017
ATP5S	7.50032	6.72028	7.164	7.16088	6.15401	6.70529	6.51633	5.60555	0.881887	3.24484	0.0160697	1.84278
ATP6V0E2	9.2157	9.12034	8.6164	8.55417	8.26083	7.75509	7.48736	7.39481	1.36368	5.05744	0.00192197	2.5734
ATP6V1D	7.62088	7.18448	7.34403	7.05604	7.34474	6.91564	7.20193	7.19574	-1.01389	-4.17597	0.00507809	0.49521
ATP6V1F	9.36039	9.75454	10.4837	10.5056	10.7594	10.7187	10.8615	11.0291	-0.928403	-3.00768	0.0219969	0.52544
ATPAF1	7.91498	7.63161	7.58826	6.80129	7.0691	6.66135	6.42761	5.8525	1.2098	2.52795	0.0424357	2.31306
ATXN1	6.28707	6.11977	5.31252	5.64068	6.57274	5.70736	5.06824	4.52105	1.83255	3.85132	0.00747558	3.56165
ATXN10	7.9806	8.3072	7.5452	7.70694	7.89026	8.0462	7.74349	7.43521	0.774638	4.93756	0.00217937	1.71076
ATXN1L	8.76683	8.49025	9.24966	8.923	8.27585	8.23429	8.16692	8.06587	0.976923	4.54866	0.00332183	1.96826
ATXN7	8.14649	7.51885	7.85125	7.39111	7.34225	7.28448	6.58421	5.96786	0.63741	4.85979	0.002367	1.55553
AUNIP	5.93475	6.21335	5.98048	5.81711	5.80632	5.8535	5.65735	6.42105	1.01763	3.51308	0.0113772	2.0246
AXL	10.0596	10.6934	9.5678	10.2347	9.63997	9.30504	8.40092	7.82941	1.37691	2.62803	0.0369207	2.59711
AZI2	7.05756	6.40582	6.99209	6.51001	6.63445	6.61309	6.39678	4.02857	0.894005	3.56594	0.0106422	1.85833
B2M	6.2182	5.85674	6.14466	6.71218	6.2902	6.80271	6.61206	8.10716	-0.831161	-2.5071	0.0436895	0.562077
B3GAT3	8.40561	8.4353	9.14277	8.88001	8.50664	8.98922	9.10832	9.13425	0.679094	3.98892	0.00633309	1.60113
B4GALT6	8.48249	8.15821	9.38014	7.07478	6.44626	7.60711	6.78437	6.69669	1.77534	4.18937	0.00499944	3.42319
BACE1	9.36282	9.30275	8.06474	8.68233	8.18349	7.69502	8.19348	7.83586	1.31747	2.67523	0.0345868	2.49229
BAG3	10.2931	10.7356	10.3991	10.4662	10.4578	10.0276	10.508	10.0286	0.839116	3.72464	0.00873105	1.78895
BAG4	6.80632	6.29444	6.71452	6.20731	5.99095	6.08279	5.24375	5.20672	1.02916	3.30046	0.0149463	2.04084
BAG5	6.42004	6.49121	7.53271	6.71562	5.48575	5.89263	5.9514	5.88899	1.36771	2.94031	0.0240828	2.5806
BAG6	10.6595	10.8125	10.263	10.3888	9.92322	9.68893	9.8407	10.1253	0.988257	4.68974	0.0028438	1.98379
BAIAP2	7.644	7.16531	7.67751	7.89645	7.07328	7.19081	7.7185	7.97286	0.747008	2.52364	0.0426919	1.67831
BAK1	8.49205	8.60777	8.28452	7.9735	8.35944	7.85866	8.36466	7.81397	0.933628	2.78621	0.0296929	1.91007
BAP1	8.52093	8.78316	9.13008	8.77416	8.14323	8.08199	8.29421	7.8141	1.21521	5.01894	0.00200072	2.32174
BARD1	8.70255	8.2937	8.75499	7.53978	7.82909	7.9743	7.07863	6.74537	0.650125	2.63969	0.0363294	1.5693
BAX	7.67349	7.27798	6.62454	7.61434	6.85499	6.71342	6.38991	6.81634	0.760537	2.72079	0.0324816	1.69412
BAZ2B	8.52896	8.13837	8.27496	8.57262	9.02042	8.61861	9.26908	10.6426	-0.68617	-3.5792	0.0104661	0.621502
BBS7	7.26247	7.03309	7.51365	7.07692	6.52011	6.11645	5.87946	4.70764	1.24719	5.47685	0.00125681	2.37379
BCAP29	9.12939	9.51588	9.80447	9.92915	10.1243	10.1975	10.2406	9.94134	0.970932	3.81874	0.00777829	1.96011
BCAT1	11.8172	11.3348	9.37141	10.677	9.21211	10.2223	9.26012	9.73447	1.76909	2.50881	0.0435855	3.40838
BCL2L1	9.64064	9.51039	10.3934	10.1494	9.40222	9.04226	9.7017	9.57703	1.29431	2.78151	0.0298845	2.4526
BCL2L15	6.21121	5.97659	6.22419	6.08108	6.87172	7.23544	7.10371	6.91301	-0.887313	-3.2923	0.0151056	0.54062
BCOR	6.28928	6.0568	6.39558	6.75368	6.25984	6.6985	6.23955	7.65342	1.59395	2.91504	0.0249191	3.01875
BCR	7.68454	7.54086	7.54574	7.64414	7.21451	6.94965	6.8166	7.5238	1.17036	6.28626	0.000588374	2.25068
BEND7	8.59697	8.13402	7.53496	7.93198	7.075	7.23333	6.94696	6.15401	1.40055	3.71457	0.00884047	2.64002
BFSP1	7.67476	7.6014	7.36001	7.0197	7.42433	6.76168	7.07403	6.192	0.805998	2.42574	0.0489657	1.74835
BICD1	6.52966	6.67737	4.94533	5.53294	6.17572	5.67638	5.20046	5.74281	1.68616	3.59097	0.0103126	3.21799
BIRC5	6.1532	6.33289	6.62132	5.97682	6.09466	6.38076	6.12164	6.74174	1.04353	3.21028	0.0168137	2.06126
BLVRB	10.3618	10.3595	10.8217	10.8053	11.0916	11.0653	11.0476	11.2038	-0.631844	-4.20671	0.00489961	0.645351
BMP2K	7.4941	7.47484	6.75302	6.61324	7.04308	6.99955	6.51964	5.765	1.51462	3.91804	0.00689541	2.85724
BMPR1A	8.95184	8.61018	8.84402	8.40173	8.15507	8.17203	7.90917	6.69558	1.44249	3.1499	0.0182047	2.7179
BMPR2	9.94666	9.61526	9.12866	8.87523	8.71613	8.51991	8.23745	7.51901	1.03754	2.62426	0.0371144	2.05273
BMS1P20	7.81865	7.48679	7.61809	7.48051	7.46687	7.78888	7.47679	6.89857	-0.819588	-2.85015	0.0272118	0.566604
BNIP2	8.09165	8.04325	9.47316	8.37256	8.35773	8.85212	8.64562	7.7894	1.16934	3.42786	0.0126818	2.24909
BNIP3L	10.863	10.1234	10.6827	11.213	10.5	10.6914	10.6027	10.3492	-0.853536	-2.53605	0.0419584	0.553427
BOLA1	8.6467	8.79931	8.96451	8.88591	9.22896	9.45514	9.16972	9.98205	-0.586363	-3.91677	0.00690603	0.66602
BPTF	8.28877	8.52795	8.59902	8.26087	8.53629	8.29066	8.37182	8.33051	1.34657	4.39567	0.00394426	2.54308
BRAF	6.36072	6.20594	6.63648	5.89748	5.28392	6.61132	6.23113	5.337	0.623094	3.27311	0.0154876	1.54017
BRAP	8.25087	8.10066	8.47423	8.31057	8.07938	7.83845	8.0332	7.76055	1.0206	2.83772	0.0276764	2.02876
BRD1	8.32026	8.40472	7.9611	8.09745	7.58248	7.45886	7.65306	7.74032	1.40864	8.25894	0.000121855	2.65487
BRD2	9.48257	9.52197	9.3097	9.37921	9.15211	8.90632	8.7451	8.52042	0.649556	3.8064	0.00789638	1.56869
BRD3	9.37424	9.32544	9.32416	9.73225	9.17273	9.12699	8.98866	9.19731	0.717646	3.97457	0.00644271	1.6445
BRD3OS	7.12701	7.32283	7.35429	6.89797	7.17542	6.30323	6.12205	6.11645	1.1649	2.72349	0.0323612	2.24217
BRD4	6.48494	6.88374	6.9364	6.76288	7.23103	6.06587	6.76328	7.03122	0.704389	4.13907	0.00530204	1.62945
BRD7	9.59761	9.99175	9.86203	9.83682	9.58037	9.75654	9.76298	9.91187	1.3301	2.7245	0.0323162	2.51421
BRF2	8.78813	8.48031	8.58444	8.52669	8.4132	8.16295	7.99769	8.23635	0.737077	3.43811	0.0125166	1.6668
BRWD1	7.98014	7.52748	7.95617	6.99095	7.61324	8.28411	7.89887	7.52458	-1.29097	-3.60803	0.0100943	0.408675
BTD	6.11437	6.17013	5.9465	6.10224	6.25153	5.96809	6.15279	6.89324	-0.881697	-3.19211	0.0172198	0.542729
BUB3	11.4003	11.3986	11.367	11.0174	10.9853	11.0675	10.9145	10.922	0.693487	2.83866	0.027641	1.61719
C12orf43	7.9424	8.09471	7.77446	7.69891	7.64775	7.41979	6.90388	6.49121	0.748527	2.49679	0.0443238	1.68008
C12orf49	7.67518	6.9855	6.79753	6.42425	6.02259	5.29425	6.17692	5.60674	1.03641	2.98554	0.0226602	2.05112
C12orf66	7.04494	7.15714	6.84499	6.33985	6.28114	6.47541	6.28448	5.1811	1.3548	3.43854	0.0125097	2.55762
C12orf73	7.68566	8.19731	8.3419	7.93546	8.71253	8.76765	8.43908	8.3996	-1.07383	-6.13701	0.000672956	0.475056
C14orf119	9.51905	9.8758	10.2882	9.83517	10.2584	10.1848	10.3088	10.4542	-0.728253	-2.84859	0.0272697	0.603635
C15orf48	8.99977	8.84762	9.08664	9.09827	10.1841	9.95974	9.27053	9.96246	-0.952555	-3.77761	0.00817983	0.516716
C16orf70	7.76255	7.61471	7.89373	7.30916	7.22526	7.1178	7.2116	6.49633	0.749561	3.27573	0.0154348	1.68128
C18orf25	6.44361	5.90809	5.72683	5.82043	5.89385	5.85025	5.6792	5.00405	1.11035	2.95661	0.0235595	2.15898
C19orf54	9.20928	9.32211	9.19259	9.18043	9.13183	8.77489	9.26158	8.94889	0.88747	4.40899	0.00388517	1.84993
C1GALT1C1	8.16053	8.57088	7.98976	8.10701	9.05213	8.98564	8.85898	8.39193	-0.935627	-2.9238	0.0246258	0.522815
C1orf198	9.71462	9.26704	9.26889	9.78406	9.10612	8.73924	8.72055	8.2842	0.964495	6.79096	0.00038012	1.95138
C1orf56	5.84197	6.68271	5.69794	5.51633	6.74214	6.31759	6.05028	5.65507	-0.674689	-4.09093	0.00561075	0.626467
C20orf194	7.37834	6.97499	7.14231	7.2466	6.89893	7.11738	7.02802	7.7019	0.959859	4.28417	0.00447991	1.94512
C20orf196	6.90617	6.49969	7.21286	6.1297	6.38301	6.30031	6.21276	6.17532	-0.860346	-2.99137	0.0224835	0.55082
C3orf18	7.61257	7.85449	7.85294	7.81705	8.144	7.57766	8.43813	8.60155	0.732959	2.74636	0.0313595	1.66204
C4orf3	9.63604	10.0173	10.528	11.1741	11.1669	11.5773	11.3703	11.1436	-1.52242	-3.24645	0.0160359	0.348101
C5orf22	10.2038	9.95487	10.324	10.0079	9.68343	9.77625	9.75002	8.92597	0.706471	3.19962	0.0170507	1.63181
C5orf63	6.37382	6.60644	6.93393	7.09508	6.80361	7.03606	7.17971	9.01547	-1.01073	-2.76522	0.0305587	0.496294
C6orf106	9.30063	9.91106	9.802	9.62114	10.051	9.28323	9.89077	9.28135	1.10656	5.3487	0.00142755	2.15332
C6orf136	7.58774	7.61677	7.22487	7.17792	6.56209	6.51381	6.0332	6.2116	1.30945	3.41459	0.0128992	2.47847
C6orf52	6.37365	6.57228	7.05094	6.76686	6.89142	7.324	7.20496	8.03892	-1.15507	-2.79305	0.0294164	0.449044
C6orf62	7.9697	8.393	8.36519	8.56997	8.05192	7.82757	7.59253	6.64198	2.4303	5.16259	0.00172409	5.39005
C6orf89	7.09223	7.35182	6.60274	5.97499	6.53792	6.43129	6.13996	5.91193	0.686694	4.88464	0.00230514	1.60959
C7orf26	7.64205	7.79883	8.1025	7.86962	7.77795	7.90195	8.0789	8.20911	0.620245	2.48464	0.0450841	1.53714
C7orf31	7.46025	7.07489	7.41295	6.76487	5.83769	6.07831	6.20945	6.36422	1.71149	5.19039	0.00167568	3.275
C8orf33	8.80649	8.89621	9.19269	9.11523	8.71946	8.28327	8.3626	8.26763	0.779711	3.84961	0.00749108	1.71679
C8orf46	6.87566	6.28355	5.76818	6.34074	5.94298	5.86468	5.19849	5.56651	1.0507	3.04992	0.0207887	2.07154
C9orf3	8.5672	8.73166	7.22651	8.17133	9.21684	9.24629	9.11325	8.7936	1.25601	2.55377	0.0409349	2.38834
CA5BP1	6.46156	6.25342	6.20555	6.20828	5.6907	5.86419	5.24298	4.80012	0.944282	3.25073	0.0159465	1.92423
CABLES2	7.68306	7.59388	8.15709	7.51136	7.44783	7.22226	7.25776	7.12257	0.660551	2.78421	0.0297743	1.58069
CACUL1	10.0288	9.98101	9.63309	9.41037	9.66874	9.06563	9.18073	8.51649	0.94412	2.60615	0.0380587	1.92401
CAD	8.34199	8.72707	8.62326	8.3572	8.067	8.20853	7.97533	7.90274	1.03163	4.39376	0.00395279	2.04433
CALD1	6.05961	6.2502	7.40105	7.01581	6.87787	6.55136	6.94357	7.06609	1.04899	2.7104	0.0329496	2.06908
CALM1	8.92787	9.32964	9.45896	9.60413	9.72882	9.31359	10.0317	10.0999	-1.77738	-3.98829	0.00633783	0.291713
CALU	9.92324	9.99928	10.2559	9.91135	10.4013	10.2302	10.4986	10.4547	1.54174	3.57141	0.0105692	2.91145
CAMK2D	6.67892	6.43062	5.55643	6.21975	6.88692	5.54998	5.18507	4.24717	1.93475	3.08592	0.0198153	3.82312
CAMK2G	7.52058	7.24413	7.1921	7.05853	6.6669	6.47444	6.45253	7.10297	1.0109	5.7658	0.000950127	2.01517
CAMK2N1	5.07296	5.89554	5.10014	5.83036	6.08406	8.14359	7.84725	6.43363	-2.68648	-3.15669	0.0180422	0.155342
CAMKK2	8.08023	8.21053	8.43225	8.13914	7.6916	7.91689	7.69272	7.91862	0.666631	6.06125	0.000721117	1.58736
CAMSAP1	8.01865	8.11322	8.08523	7.58466	7.44898	7.18706	6.72506	6.72165	1.52891	3.72559	0.00872083	2.88569
CAMTA1	9.51749	9.74179	10.3808	9.97744	10.1769	10.519	10.2881	10.725	-0.616033	-3.02077	0.0216146	0.652462
CANX	8.80009	9.60962	10.2137	9.70658	9.48448	9.97169	9.60322	9.18795	0.72222	2.99762	0.0222956	1.64972
CAPN1	7.28096	7.22091	7.72751	7.71067	8.09149	7.6799	7.96947	7.4187	0.69486	3.74134	0.00855304	1.61873
CAPN8	7.60874	7.70252	7.00753	7.30524	8.05393	7.48317	7.81025	6.92505	-2.21702	-5.53319	0.00118914	0.215085
CAPRIN1	10.1735	10.8754	10.3668	10.2902	10.4821	10.2825	10.2218	10.2376	0.634633	3.94383	0.00668464	1.55254
CAPZB	10.2535	10.1864	9.51869	9.62099	9.40725	9.51962	9.01181	7.72567	0.745448	2.68495	0.0341259	1.6765
CARHSP1	8.79077	8.83501	8.69874	8.89379	9.2211	9.17575	9.42503	8.73295	-0.748049	-3.24414	0.0160844	0.595408
CARMIL1	6.75995	6.81109	7.1297	6.09698	6.64313	6.52638	6.26922	6.18527	1.1881	2.93019	0.0244139	2.27852
CASC15	6.44444	6.6314	7.53504	8.43825	8.13684	9.47017	9.63532	8.4463	-1.78973	-3.61503	0.0100061	0.289227
CASP2	9.46512	9.47293	9.34483	8.88206	9.15896	9.1718	9.01209	8.98934	1.10457	3.03296	0.0212651	2.15034
CASP4	7.26866	7.34767	7.02048	7.51641	7.43171	8.84994	8.40344	8.88448	-1.53915	-3.51376	0.0113674	0.344088
CASTOR1	5.851	5.824	6.00876	6.09993	6.45516	6.41295	6.28392	8.17123	-1.04245	-2.55682	0.0407611	0.485504
CAV1	9.98708	10.2526	11.9765	12.0284	11.2576	11.3427	11.619	11.2358	0.911978	2.5214	0.0428253	1.88162
CAVIN1	7.9244	7.83832	8.16902	8.27896	7.4245	6.93275	6.97212	6.01346	1.57472	5.07872	0.00187995	2.97877
CAVIN2	8.6494	8.62352	7.17871	7.94316	7.7267	6.13504	6.11977	5.83137	1.58399	2.54275	0.0415685	2.99798
CBFB	11.231	11.0749	11.2493	10.5485	10.0698	10.1911	10.279	10.2165	1.15161	4.36188	0.00409863	2.22161
CBL	9.48903	8.77857	9.54317	8.81381	8.10276	8.49709	8.23487	7.15886	1.25927	4.22028	0.00482299	2.39375
CBLL1	6.69237	6.19633	6.72914	6.53232	5.59395	5.58856	5.38405	4.61353	0.898252	3.94181	0.00670089	1.86381
CBX5	8.11416	7.67278	8.52391	7.77656	7.16078	7.78287	7.49705	7.29103	0.658193	3.33029	0.0143792	1.5781
CBX6	10.0028	10.533	10.0702	9.91704	9.9718	9.53693	9.1068	8.78715	1.05352	2.47344	0.0457967	2.07559
CCAR1	7.51396	6.45418	6.85062	6.56438	5.70625	5.85773	5.62907	5.71287	1.79964	5.13428	0.00177501	3.48133
CCAR2	8.59589	8.56262	8.95684	8.70359	8.07339	7.95983	8.19677	7.64472	1.09248	4.77757	0.00258531	2.1324
CCDC113	8.61305	8.29572	8.68082	8.43908	7.88716	8.0289	7.93658	8.22448	0.610363	6.88657	0.000350934	1.52664
CCDC138	6.93805	7.6125	6.88753	6.5404	7.25323	6.70764	6.86121	6.34696	1.14015	2.68266	0.0342339	2.20404
CCDC153	5.99005	5.92291	6.04811	6.30049	6.18587	6.31596	6.37816	7.56727	-0.677526	-2.54912	0.041201	0.625237
CCDC167	8.47853	8.9993	9.13366	8.53683	9.66256	9.71809	9.3413	9.28824	-0.916252	-3.57366	0.0105394	0.529884
CCDC18-AS1	7.76447	7.58075	8.18696	8.01848	8.4203	8.80413	9.08659	9.11837	-1.18283	-4.72647	0.00273234	0.440487
CCDC186	9.08523	8.83703	8.53091	8.56529	9.80494	9.47626	9.65143	9.0801	-1.14523	-4.14046	0.0052934	0.452118
CCDC6	10.5306	10.5575	10.677	10.4723	9.81359	9.69333	10.3392	10.2656	0.641161	3.15842	0.0180012	1.55958
CCDC85C	8.42312	8.78647	8.61475	8.76248	8.36212	8.13237	8.05224	7.99955	1.46511	9.25394	6.18789e-05	2.76084
CCDC88A	7.35147	7.12805	6.85362	6.39917	6.50557	6.26847	5.77189	5.59783	1.11318	2.61784	0.0374463	2.16322
CCDC91	8.8281	8.6893	8.18844	7.87234	8.39249	8.41954	8.03689	7.91079	0.745015	2.87488	0.0263126	1.67599
CCDC92	9.27805	9.2132	9.32267	9.09643	8.77962	8.47066	8.30961	8.51231	1.0944	5.3653	0.00140402	2.13524
CCL28	7.03012	6.88984	6.8695	7.23362	7.45672	7.22622	7.11562	7.37513	-0.975286	-3.05004	0.0207856	0.508639
CCND1	10.6798	10.4014	10.2226	10.7386	10.3746	9.98358	9.78242	8.76235	0.680677	2.78781	0.0296276	1.60289
CCNDBP1	7.77676	8.43058	9.45697	8.76175	9.18832	9.61042	9.40173	9.35295	-1.25544	-2.42225	0.0492065	0.418865
CCNI	10.6623	11.302	11.2976	11.8484	11.1746	11.1102	11.0949	10.8783	-1.91592	-2.71117	0.0329143	0.265002
CCNK	10.0161	9.72567	10.1428	10.1785	9.03419	9.27582	9.28834	9.32594	0.660434	3.0182	0.0216892	1.58056
CCNO	7.14629	7.41557	7.35059	7.11759	7.21412	6.89215	7.32562	6.9913	0.732864	3.31772	0.0146153	1.66193
CCP110	8.88658	8.27132	8.47371	7.71149	7.63372	7.7066	7.6011	7.63052	1.25442	2.82366	0.0282118	2.38572
CCT2	11.8234	12.2452	11.7629	11.8378	12.1045	11.9905	11.807	11.6484	-1.21676	-3.00156	0.0221783	0.430247
CCT5	8.15426	8.13067	7.74953	7.25399	7.19022	7.39866	7.00315	7.00832	0.829917	2.57305	0.0398505	1.77758
CD109	7.03364	6.70598	7.73586	7.24688	6.37556	6.05593	6.58331	4.92742	1.266	2.945	0.023931	2.40493
CD46	7.70826	7.94175	8.83406	8.75422	8.88807	9.38619	9.45605	9.33961	-0.653835	-2.53795	0.0418475	0.635589
CD59	9.23845	9.62907	10.0974	9.84933	10.3518	10.2096	10.8062	9.32398	-1.41336	-3.27292	0.0154915	0.375437
CDC14B	7.61427	7.6367	7.3692	7.8475	7.58684	7.52591	7.2588	7.19594	0.908955	3.29534	0.015046	1.87768
CDC25B	10.1466	10.1452	9.09117	9.31186	9.43944	8.81096	8.63673	8.22135	1.71794	2.59882	0.038448	3.28965
CDC42	9.93038	9.4349	9.49454	9.42425	9.35193	9.3472	9.68731	8.89536	-0.905688	-4.32131	0.00429295	0.533778
CDC42EP3	7.50359	7.3786	7.52943	8.23372	7.39968	7.43079	7.85449	8.08821	1.31318	3.23562	0.0162647	2.48489
CDCA4	10.0035	9.33065	10.3903	9.92764	8.724	9.31454	8.9796	8.6685	1.14584	4.19807	0.00494902	2.21274
CDCA5	9.36014	9.71716	9.45601	8.57027	8.6961	8.96651	8.00085	8.19372	1.14239	2.42857	0.0487713	2.20747
CDH17	7.13945	7.06738	7.16007	7.47994	7.92131	7.19781	8.08576	7.79175	-1.52978	-2.46063	0.0466257	0.346329
CDK12	7.40676	7.14853	6.98925	6.93156	7.36606	7.20379	7.2751	7.16812	1.61048	3.56838	0.0106097	3.05354
CDK13	9.54693	8.80355	9.80041	11.676	10.615	11.0045	11.8728	12.399	0.776589	3.16841	0.0177656	1.71308
CDK2	7.3127	7.88124	8.04892	7.81922	8.13894	8.03447	8.45496	8.14216	1.18233	2.80842	0.0288047	2.26943
CDK2AP1	12.4047	12.3965	12.2967	12.0498	11.8543	11.7224	11.661	11.3499	0.838898	4.20043	0.00493549	1.78868
CDK5RAP1	7.76235	7.4957	8.54326	8.02453	7.32409	7.5719	7.46761	8.30008	0.723725	2.42986	0.0486832	1.65144
CDK5RAP2	9.49597	9.40576	9.53801	9.21544	8.98217	8.88956	8.77446	9.38578	0.739417	4.35109	0.00414933	1.6695
CDK8	5.52669	6.23285	6.32984	6.10287	6.11353	5.8166	5.79312	6.08364	0.961776	3.45856	0.0121939	1.94771
CDK9	8.02525	9.02278	8.29728	8.09729	9.53834	8.62655	8.69519	9.11551	0.598606	4.71725	0.00275986	1.51425
CDKN1C	7.40565	7.31325	8.87301	7.83245	8.14558	8.28184	9.23594	8.71039	-1.14666	-2.82619	0.0281147	0.451671
CDR2L	9.47066	9.38334	9.80127	9.85244	9.00428	8.81948	9.21014	9.11293	1.32979	9.96167	3.96854e-05	2.51366
CDS2	8.53959	8.24532	8.94336	7.54442	7.77854	7.34207	7.43888	6.53496	1.76849	3.62093	0.00993253	3.40698
CDT1	8.59477	8.28003	8.2872	7.4138	7.36335	7.58045	6.51791	6.24336	1.16811	4.08918	0.00562236	2.24718
CDV3	6.12226	6.15967	6.06458	6.41583	6.30998	6.15664	6.08683	5.53045	0.665926	3.076	0.0200787	1.58659
CDYL	7.82852	7.90539	8.20379	8.26036	8.18552	7.72342	8.19761	7.7502	0.628988	3.01058	0.0219116	1.54648
CELSR3	8.16098	8.17148	8.36763	8.7057	8.26524	8.15208	9.05783	8.94161	0.742343	3.14349	0.0183595	1.67289
CENPB	8.07575	7.98698	7.88777	7.40114	7.39489	7.16179	7.17602	6.60185	0.615304	2.86581	0.0266386	1.53188
CENPBD1	8.03458	8.14848	7.75529	7.76653	7.91642	7.47046	7.47013	7.45804	1.25221	2.68472	0.0341368	2.38207
CENPU	7.48091	6.71781	6.77466	6.08895	5.98823	5.83365	5.13422	5.05702	1.54365	3.37723	0.0135334	2.91532
CEP152	5.72028	5.68874	6.05918	6.03298	6.01992	6.31759	6.05983	6.97739	0.92337	3.27749	0.0153995	1.89654
CEP68	8.86552	8.63401	9.69817	8.82769	8.6087	8.40982	7.89706	7.65814	1.47437	2.49258	0.0445856	2.77863
CEP78	7.99588	8.13576	8.84458	8.99294	8.15279	8.67733	8.80739	9.17886	0.80433	2.56403	0.0403541	1.74633
CEP85	7.68201	7.85512	7.66747	7.22641	7.32921	7.19229	6.78398	7.15512	0.705448	2.61579	0.0375526	1.63065
CEP95	8.85384	8.1873	9.12874	9.14906	8.44621	8.39789	8.45796	8.8464	0.632917	2.50218	0.0439912	1.5507
CERS5	9.87517	9.58399	9.35687	9.38942	8.86158	8.81737	8.95611	8.23745	1.24835	2.953	0.0236743	2.37569
CES2	8.63292	8.72496	8.76984	8.52462	8.79087	8.79061	8.52595	8.67793	0.649366	3.48179	0.0118384	1.56848
CFAP97	6.11645	5.64847	5.90833	5.69627	5.41075	4.87578	4.65535	3.95791	1.01743	2.63522	0.0365547	2.02431
CFDP1	9.703	10.1697	9.80916	9.87845	10.3093	10.6715	10.5326	9.86099	-0.668714	-2.56615	0.040235	0.629067
CFI	8.29554	8.06819	7.45187	9.08483	9.52282	9.14246	8.93112	9.10978	-2.41231	-3.49968	0.0115723	0.187855
CFL1	8.98231	9.77747	9.70915	9.96596	10.4929	10.3757	10.0828	10.7001	-0.98441	-2.96329	0.0233484	0.505432
CFL2	8.38003	8.75646	9.47253	8.19569	8.77841	8.94866	7.75469	7.71404	1.53682	2.90055	0.0254124	2.90155
CFLAR	8.1316	8.51857	8.3856	8.83864	8.61912	8.004	8.79533	9.18016	1.06577	2.41967	0.0493849	2.09329
CGGBP1	8.75375	8.97725	9.30763	8.898	8.56476	8.4654	8.18948	7.77373	0.795573	2.74943	0.031228	1.73577
CH17-340M24.3	8.09233	8.27654	8.70425	8.98168	8.78686	8.66427	9.55501	9.97719	-0.918323	-2.77575	0.030121	0.529124
CHCHD1	9.81269	10.2549	10.5025	10.1854	11.0199	11.0066	10.884	11.0114	-0.917422	-6.04957	0.000728882	0.529454
CHCHD7	11.638	11.4538	9.98463	11.0838	11.1222	10.5382	10.7939	11.2615	-1.20389	-2.929	0.0244532	0.434104
CHD2	9.04652	8.29366	9.11301	8.8233	8.30145	8.79386	8.77867	7.93269	0.770225	2.67259	0.0347132	1.70554
CHD4	10.0686	10.2862	10.0842	10.299	9.82077	9.485	9.72787	9.73586	0.825862	6.56026	0.000462644	1.77259
CHD6	7.68734	7.41236	7.53551	6.60629	7.20379	7.06232	6.90099	6.89045	1.0642	3.2144	0.016723	2.09101
CHD7	9.09281	8.88597	8.51905	7.98356	8.33468	7.96878	7.8999	7.60703	0.761385	3.26692	0.0156131	1.69512
CHD8	8.70356	8.59757	8.87178	8.9512	8.00473	7.93204	8.65575	8.60689	0.836969	3.84886	0.00749794	1.78629
CHDH	6.51428	6.57577	6.8732	6.26397	6.47606	6.60511	6.35878	6.39985	1.32706	3.3081	0.0147988	2.5089
CHEK1	7.2318	7.67546	8.01909	7.21364	7.52654	7.91737	6.98128	5.70653	-0.702937	-2.43634	0.0482417	0.61432
CHERP	10.1437	9.78315	8.63742	8.8747	8.62205	8.38741	7.64739	6.77873	1.40892	2.85072	0.0271909	2.65538
CHFR	8.51684	8.04418	8.40684	8.30829	7.32769	7.5373	7.35861	7.13289	1.48745	5.40599	0.00134818	2.80394
CHI3L2	6.3579	6.01881	5.88826	7.23611	7.2948	7.01636	8.82496	10.1789	-2.9119	-2.82667	0.0280964	0.132871
CHMP1B	10.9044	11.4599	11.3194	11.1165	11.3389	10.8928	11.2197	11.0572	1.38358	2.47118	0.0459417	2.60914
CHN1	7.66242	7.81519	7.91928	7.05832	6.61971	7.30232	6.90268	6.17832	1.30685	3.19791	0.0170889	2.474
CHP1	12.9715	12.9178	12.2944	12.5391	11.8292	11.7476	12.1078	12.308	0.935206	3.07847	0.0200126	1.91216
CHRAC1	9.2688	9.18128	9.16543	9.06296	9.049	8.80581	8.75459	8.62702	1.0851	3.42323	0.0127571	2.12152
CHST11	7.03166	7.33324	7.31533	6.50208	6.66959	6.61662	6.47719	5.83618	1.31943	2.77127	0.0303064	2.49568
CHST12	6.50398	6.52857	7.05658	6.76527	6.18646	6.50271	6.54998	7.01581	0.77502	2.45531	0.0469748	1.71121
CHST3	8.16616	8.55113	8.97307	8.75295	8.16012	7.58579	7.81654	6.83845	1.25354	2.87236	0.0264027	2.38426
CHTOP	10.4169	10.4594	9.92988	10.0978	10.1052	10.0267	9.886	9.88602	-0.938464	-2.69088	0.0338478	0.521788
CIB1	10.852	10.8695	10.9434	11.0565	11.2287	11.1859	11.1327	11.3113	-0.912781	-4.48621	0.00356157	0.53116
CISD1	10.2639	10.833	10.3543	10.2258	11.2599	11.1333	10.8133	10.6761	-0.723228	-2.99403	0.0224034	0.60574
CIZ1	8.83232	8.92324	8.52493	8.81804	7.95693	8.1394	7.93564	8.61883	1.53318	5.8155	0.000906412	2.89423
CKAP2	10.0789	9.90974	9.43648	8.99625	9.51751	9.69143	8.70504	8.41206	1.32752	2.51462	0.0432328	2.50972
CKB	12.0424	12.4116	11.843	11.7053	11.7163	11.6579	11.0942	11.0325	0.709704	2.9304	0.024407	1.63547
CKLF	9.82246	10.0484	10.563	10.0924	10.4295	10.4796	10.2274	10.6606	-0.592671	-2.99134	0.0224843	0.663114
CLCN5	7.12226	7.04952	7.45096	6.47994	6.64472	6.67525	6.56133	6.02658	0.637012	2.60674	0.0380272	1.55511
CLEC2B	4.79129	4.87332	4.92458	5.17153	6.51932	6.89615	6.66021	6.64703	-2.29943	-8.1103	0.000135641	0.203143
CLN3	8.83599	9.50605	8.52595	8.78241	9.27873	8.5051	8.81365	9.26294	0.622837	2.7176	0.0326243	1.5399
CLPTM1L	10.5508	10.9736	10.324	10.4549	9.75079	9.50498	9.27426	8.83715	1.44175	5.62022	0.00109254	2.7165
CLSTN1	9.84466	9.96917	9.57673	9.79641	9.36431	9.25044	8.96872	9.13766	0.935276	5.14847	0.00174927	1.91226
CLUH	9.36988	9.39157	9.07232	9.31508	8.70884	8.65839	8.70839	8.96728	0.847577	4.62254	0.00306114	1.79948
CMC4	9.31969	9.03194	9.7967	9.16335	8.75886	8.99192	8.91609	8.3763	0.674565	2.95894	0.0234854	1.59612
CMTM3	9.36427	9.24296	9.40635	9.17425	9.52945	8.49338	8.15259	7.97848	1.09442	2.83068	0.027943	2.13527
CMTR1	8.86981	8.72942	8.82896	8.56136	8.4847	8.43684	8.30031	8.33016	0.84948	4.14481	0.00526648	1.80185
CNBP	8.51535	8.24797	8.50573	8.22916	8.57145	7.76871	8.07548	8.07879	0.608521	4.08917	0.00562244	1.52469
CNFN	7.42911	7.73863	8.99005	8.0474	8.80071	8.96096	8.71449	8.6648	-0.741057	-2.79342	0.0294015	0.598301
CNNM2	7.07478	6.61648	8.38461	7.0036	5.73742	6.17233	5.92647	5.53076	1.86858	3.81119	0.00785031	3.65174
CNOT6L	7.84681	7.89282	8.41096	8.3072	8.06469	7.94924	7.64133	7.36343	0.822978	3.13693	0.0185194	1.76905
CNOT7	10.3389	10.2429	10.8113	10.5472	10.7023	10.6615	10.3406	10.4893	1.33123	3.20714	0.0168831	2.51617
CNOT9	6.35262	7.12371	6.97774	6.55413	7.13658	7.53699	7.46132	7.92499	0.703856	4.7828	0.00257079	1.62885
CNPY2	11.1798	11.4035	11.2037	10.8378	11.7108	11.6544	11.6973	11.7781	-0.67955	-3.91936	0.00688447	0.62436
CNPY3	6.42274	7.28688	6.62103	6.66149	7.82826	7.33628	6.65521	6.64904	0.908226	2.81556	0.0285253	1.87674
CNTLN	6.28762	6.02281	6.38647	6.13648	6.42895	6.31777	6.91373	7.75902	1.22869	5.54641	0.00117386	2.34354
CNTROB	8.39652	8.27449	8.14858	7.61228	7.74039	7.39789	7.59664	7.70383	1.01775	3.87139	0.00729554	2.02476
COA3	10.1926	10.521	9.92719	10.1453	11.3479	10.6159	10.612	10.6679	-0.777881	-2.55616	0.0407984	0.583223
COA4	10.6346	10.8909	9.87926	10.0927	11.1859	10.867	10.741	10.6137	-1.06631	-3.45859	0.0121934	0.47754
COBLL1	9.23407	8.59122	8.74833	8.2077	8.51783	8.0258	8.23415	8.58037	1.15809	2.49413	0.044489	2.23161
COG1	7.43954	7.70466	8.01408	7.84442	7.50001	7.57652	7.34447	7.82496	0.602679	2.65316	0.035658	1.51853
COL12A1	8.64075	7.69697	8.61349	8.01714	6.88289	7.39618	7.23735	6.00338	1.26919	7.78554	0.000172446	2.41025
COL4A3BP	7.93882	7.80742	8.62304	7.86691	7.76845	7.6189	7.43087	7.62921	0.63491	3.26488	0.0156548	1.55284
COL7A1	6.02989	5.8711	6.2778	6.11956	6.42291	6.37226	6.38301	7.45705	-0.693992	-2.8494	0.0272397	0.618141
COLGALT1	8.6675	8.95015	8.63666	8.3031	8.28697	8.04521	7.73917	7.18388	0.75193	3.09778	0.0195057	1.68404
COMMD3	8.96564	9.02395	9.56714	9.03422	10.2782	9.91263	9.94691	9.35993	-1.16365	-4.31965	0.0043011	0.446382
COMMD6	10.7431	11.2555	12.1181	11.8462	12.0237	12.1728	12.2699	11.9395	-1.12698	-2.41687	0.0495793	0.457872
COMT	9.35025	9.75822	8.99678	9.77717	10.1994	9.92263	10.0649	10.6335	-0.951078	-3.01199	0.0218704	0.517246
COPG2	7.67709	6.9241	7.72103	8.44593	6.95826	7.90539	8.01396	7.80935	1.11649	2.57932	0.0395041	2.16818
COPS8	8.21393	8.72557	8.84577	9.08879	9.46814	9.35744	9.40465	8.95913	-0.985319	-2.99834	0.022274	0.505114
COQ10A	8.38375	8.32175	8.48969	7.96849	7.95245	7.4746	7.51617	7.36378	0.888889	3.32749	0.0144313	1.85175
COQ2	9.51895	9.11171	9.45346	9.41931	8.83649	8.98465	8.78849	8.07414	0.710489	3.02681	0.0214406	1.63636
COQ7	6.49362	6.57061	6.63416	5.95327	6.7028	6.51065	6.20867	5.33307	0.871112	3.31732	0.0146228	1.82907
COTL1	8.49625	8.87394	7.62549	7.50549	7.12019	7.39223	6.34518	6.09255	1.69764	3.13681	0.0185223	3.2437
COX10	8.21301	8.50779	8.09307	7.808	8.31243	7.58774	8.01653	7.51365	0.724828	3.0905	0.0196952	1.6527
COX11	8.26458	8.50776	8.55348	8.4782	8.72387	8.32656	9.05444	8.35407	0.847792	6.73824	0.000397389	1.79974
COX14	9.84591	10.1757	10.308	10.1559	10.653	10.2601	10.472	10.7292	-0.816525	-3.23061	0.0163716	0.567808
COX4I1	12.4702	12.6505	12.7163	12.6535	12.6891	12.678	12.4993	12.7746	0.956268	2.97212	0.0230726	1.94028
COX5A	7.26576	7.08619	7.55942	6.99424	6.37086	6.30634	5.88899	6.13566	1.52342	6.23255	0.00061734	2.87471
COX7B	11.6549	11.6609	11.7972	11.5149	11.906	11.9828	11.8057	11.5115	1.5361	2.9875	0.0226006	2.9001
CP	3.48929	3.86493	4.36877	4.86542	7.19967	6.81967	6.53481	7.08406	-1.38266	-4.88735	0.0022985	0.38351
CPD	8.57773	8.48836	9.01338	8.47541	8.02392	7.80187	8.03749	7.46809	1.02827	5.31244	0.0014805	2.03957
CPM	7.01044	7.11832	5.99594	6.0018	6.69474	6.60214	6.47525	6.80826	-1.04061	-2.94782	0.0238403	0.486121
CPNE2	8.47013	8.61361	8.1442	8.26228	8.31945	8.06512	7.60043	7.29471	0.683636	2.47387	0.0457692	1.60618
CPS1	5.89385	5.89239	6.70777	6.93522	11.4401	11.434	10.144	11.7445	-7.25587	-11.2089	1.93534e-05	0.00654285
CPSF3	10.2803	9.87414	10.0919	9.52244	9.43425	9.68041	9.40433	9.31535	0.596057	2.82326	0.0282271	1.51158
CPSF6	10.0901	9.95604	9.77217	9.77302	8.9491	9.24532	8.77169	9.1031	1.06011	7.9047	0.000157755	2.08509
CPSF7	10.4842	10.3346	10.1473	10.1076	9.38537	9.43237	9.39352	9.44838	1.05988	5.44085	0.00130232	2.08476
CRAT	9.15591	9.41901	9.44402	9.30442	9.44298	8.79649	9.61806	9.02965	0.989488	5.7153	0.000997003	1.98548
CRB3	8.13571	8.24783	7.63067	7.95152	8.55953	8.63354	8.54643	8.70228	-0.694465	-2.60802	0.03796	0.617938
CREB3	8.80271	9.20582	9.39708	9.11897	9.48842	8.99952	9.44187	9.47139	-0.597634	-2.41175	0.0499374	0.660837
CREBBP	9.54255	9.07197	8.71582	9.06757	8.46401	8.33172	7.99622	7.30816	1.22132	2.64702	0.0359622	2.3316
CRIM1	8.5593	8.16259	8.31673	9.27158	7.85829	8.17148	7.89336	7.67143	2.29081	4.98896	0.00206454	4.89332
CRIPT	8.78758	7.93787	8.48547	7.90087	8.20335	7.59178	7.85667	7.94667	-1.00193	-2.71499	0.0327416	0.499331
CRISPLD2	6.48752	6.58782	6.59186	6.87848	6.65148	6.93334	7.09223	6.89385	-1.16862	-3.13598	0.0185426	0.444846
CRK	10.4386	10.5407	10.4372	10.4706	10.1577	10.1398	9.57317	9.79113	0.595791	8.7743	8.5075e-05	1.5113
CRKL	6.28114	6.42811	6.36562	6.13155	6.18289	5.80012	6.16792	6.03122	0.699278	4.56184	0.00327354	1.62369
CRLS1	8.77998	8.52728	8.93908	8.45672	8.46361	8.19948	8.58282	8.25257	-0.623025	-2.52155	0.0428164	0.649308
CROCCP2	8.34767	7.92641	7.77169	7.49073	7.45072	7.43045	7.13996	6.54813	0.877614	2.89628	0.0255601	1.83733
CRTAP	7.44319	7.39008	7.45409	6.59813	6.72383	6.93899	6.7256	6.33342	1.28541	4.44435	0.0037331	2.43751
CRTC3	8.08985	7.99073	9.34944	8.65775	7.70998	8.08529	7.86165	7.73471	1.04214	2.58804	0.0390284	2.05928
CSK	7.90983	8.24679	7.9546	8.01842	7.78372	7.8614	7.72424	8.1251	0.757909	3.62452	0.00988797	1.69104
CSNK1G2	9.01299	8.81976	8.6326	9.23098	8.78346	8.26425	8.29586	8.86549	0.586802	3.1029	0.0193734	1.50191
CSNK2A2	8.85253	8.79409	9.15345	9.02893	8.27067	8.31465	8.05349	8.16174	1.01797	11.6996	1.48824e-05	2.02507
CSRP2	9.72364	10.0041	10.4713	9.67343	11.19	10.7163	10.6111	10.677	-0.915364	-3.5574	0.0107574	0.53021
CST3	6.472	6.30688	7.1632	6.42878	5.54133	5.81173	5.50906	5.99729	1.49853	3.20808	0.0168623	2.82555
CSTB	11.7828	12.2264	12.4931	12.4074	12.4654	13.0721	12.8332	12.9526	-0.834956	-3.51231	0.0113884	0.5606
CT83	9.20592	9.16005	8.94492	9.93378	9.73848	10.5731	10.8186	10.9884	-1.53055	-3.93673	0.00674199	0.346147
CTBP1	10.4126	10.481	10.0471	9.84527	9.78054	9.61653	9.50038	9.24598	0.674868	2.78282	0.029831	1.59645
CTBP1-AS2	7.07136	7.60763	7.62651	7.06641	7.18319	6.67186	6.92125	6.1418	1.04339	3.74184	0.00854774	2.06107
CTCF	10.3247	10.2315	10.2283	9.68531	9.42158	9.44325	9.22031	9.32391	0.943119	5.22399	0.00161919	1.92268
CTDNEP1	11.016	11.1597	10.3769	10.6998	10.5966	10.1735	10.2639	10.0994	0.91901	4.22391	0.00480275	1.89082
CTDSP2	10.4367	10.413	10.8141	10.2985	9.91069	9.9887	10.2475	10.2779	0.725832	3.80248	0.00793439	1.65385
CTNNAL1	10.0048	9.83099	10.1182	10.1209	9.31556	9.57507	9.50587	8.91734	0.757739	4.32434	0.0042781	1.69084
CTNNBIP1	9.38976	8.85944	9.87986	9.76817	8.27622	8.64677	9.11949	9.55691	1.06821	3.16651	0.01781	2.09683
CTSK	8.89718	7.86158	8.84222	8.80397	7.71122	7.69481	7.54651	7.43413	1.49157	3.73425	0.00862813	2.81196
CTSS	6.89105	6.71905	6.78018	6.93899	7.10947	6.85287	7.44369	8.17108	-2.87804	-3.1601	0.0179613	0.136026
CUEDC1	6.93852	6.94579	7.50311	7.57259	7.12784	6.62205	6.57137	6.99955	0.6827	2.80571	0.0289114	1.60514
CUL3	10.8452	10.7588	10.7675	10.548	10.08	10.0591	9.98037	9.56049	0.937804	9.00999	7.26208e-05	1.91561
CUL4B	7.12495	7.19111	6.86381	6.47832	7.20271	6.98539	6.6094	5.34163	0.994705	3.47965	0.0118707	1.99267
CWF19L1	6.97945	6.82451	6.80103	6.57622	6.64645	6.50875	6.3572	5.61412	0.917912	2.56537	0.0402787	1.88938
CXCL14	5.07168	5.09508	5.93192	4.85649	6.65664	7.82031	6.24603	7.28494	-3.09514	-4.54965	0.00331817	0.117022
CXCL8	7.53481	7.44344	5.88753	7.71156	8.31506	8.70784	8.52927	9.31386	-1.81924	-2.65323	0.0356546	0.28337
CXCR4	7.63096	7.43179	6.399	7.35465	8.84753	8.50621	7.9046	7.73633	-1.44516	-2.59332	0.038743	0.367252
CXorf38	7.81884	7.53473	7.93151	8.10287	7.34501	7.46687	7.52089	7.06727	0.796816	2.83739	0.0276887	1.73726
CYBA	6.10748	6.27817	7.29692	6.31615	7.39429	9.30945	8.7065	10.3899	-3.40752	-3.68533	0.00916659	0.0942399
CYLD	7.07703	6.60185	7.15269	6.96382	6.81826	7.03903	7.08332	7.11197	1.095	3.40676	0.0130293	2.13613
CYP26A1	7.66342	6.96682	7.96653	8.19554	6.43095	7.03584	7.35429	6.67016	1.7999	2.94507	0.0239288	3.48195
CYP26B1	7.94216	7.39472	9.26756	7.53854	6.78842	6.39678	6.17273	6.14853	1.69326	2.64733	0.0359471	3.23387
CYP2R1	9.05289	8.37099	9.21738	8.68643	8.50263	8.47752	8.45483	8.3254	0.997075	2.55393	0.0409255	1.99595
CYTH3	9.0885	8.64451	9.01341	9.02312	8.15249	8.51428	8.24745	8.30319	0.67611	8.49262	0.000103296	1.59783
DAB2IP	8.91549	8.35156	8.37643	8.75959	8.09635	8.09069	8.29976	8.39605	0.713289	3.20195	0.0169985	1.63954
DAG1	7.4776	8.10071	8.34087	8.34886	7.13473	7.69474	7.74228	7.16531	0.627886	2.9525	0.0236902	1.5453
DAP	10.4731	10.4088	10.2468	10.5102	9.81234	9.46404	9.98782	9.84417	0.757307	3.52456	0.011213	1.69033
DAZAP1	10.3428	10.4307	9.56921	9.86014	9.77673	9.63332	9.16486	9.07908	0.891338	2.52137	0.0428272	1.8549
DBF4	9.37897	9.17255	9.22641	8.7895	8.4632	9.03853	8.17253	7.99379	0.913939	2.53742	0.0418785	1.88418
DBNDD1	7.5575	7.77847	7.49681	7.22535	7.363	7.03507	7.33958	8.12805	1.20921	3.22476	0.0164975	2.31211
DCAF7	9.52497	9.94297	9.35028	9.25666	9.64636	9.04434	9.69933	10.0738	1.18151	6.20306	0.000633931	2.26814
DCAKD	8.86474	8.92745	8.96962	8.58116	8.03408	8.21844	8.07414	7.97717	0.828997	6.17642	0.000649352	1.77645
DCBLD2	6.84812	6.91803	6.20242	5.84524	7.65835	7.71514	6.84373	5.66874	1.22272	2.54414	0.041488	2.33387
DCLRE1B	6.59305	6.62848	6.78333	6.6178	6.44675	6.53138	6.67976	6.08087	1.33916	3.21654	0.0166763	2.53004
DCTD	8.97576	9.26411	8.9399	8.80135	8.47622	8.70238	8.55934	7.99678	0.759949	3.5884	0.0103459	1.69343
DCUN1D1	8.69877	9.01845	8.85075	8.62983	9.2716	9.16651	9.19096	8.61147	0.981408	2.88715	0.0258783	1.97439
DCUN1D5	10.3229	10.6067	10.5306	10.3531	10.389	10.4462	10.1009	9.98753	1.71502	2.74491	0.0314222	3.28301
DDB1	10.586	10.6377	10.3057	10.3221	9.97094	9.86051	9.89315	10.0024	0.635448	4.789	0.00255365	1.55342
DDOST	10.7174	11.2141	10.9824	11.506	11.0309	10.9622	10.8287	9.92383	0.805722	3.60669	0.0101112	1.74802
DDX19A	9.20006	9.04832	9.0427	9.09966	8.58613	8.59857	8.70977	8.42408	0.840786	2.44016	0.0479841	1.79103
DDX28	7.96214	7.83681	7.99027	7.99124	7.54836	7.45796	7.78431	7.73606	1.1527	6.72512	0.000401827	2.2233
DDX51	6.53699	6.7879	6.44394	6.49777	6.02835	6.07189	5.71342	5.83466	0.756291	2.5561	0.0408018	1.68914
DEAF1	7.21859	7.42534	7.70812	7.8687	7.24336	6.68692	6.93074	6.98174	1.11101	3.20127	0.0170137	2.15997
DENND3	6.4489	6.5624	6.56301	7.26303	6.43729	6.59365	7.55259	7.84323	1.25182	4.95403	0.00214182	2.38142
DENND4B	9.37567	9.795	9.67446	9.56094	9.55371	9.22048	9.44855	9.09315	0.731682	4.52098	0.00342581	1.66057
DENND5A	10.3544	9.83026	10.1274	9.63869	9.53755	9.28005	9.12114	9.32229	0.813866	3.84712	0.00751387	1.75792
DENND6A	11.0167	10.5924	10.4464	10.2512	9.8401	9.62339	9.69825	9.50434	1.24149	5.07865	0.00188008	2.36442
DERL1	8.89748	8.87557	8.47233	8.35918	8.14547	7.51956	7.32057	7.27501	0.857411	2.50109	0.0440583	1.81178
DERL2	8.2954	7.95175	8.15015	7.63416	7.60888	7.49905	7.54001	7.25276	1.21751	3.80865	0.00787471	2.32545
DESI2	8.14047	8.35271	8.64328	8.63702	9.13178	9.1456	8.76242	8.4744	-0.733019	-2.71135	0.0329062	0.601644
DGCR2	10.75	10.6252	10.6397	10.7973	10.104	10.021	10.039	10.1949	0.778099	5.76516	0.000950707	1.71487
DGKH	8.16501	7.85717	8.57247	7.66142	7.76964	7.4654	7.56293	7.47533	0.619651	2.82864	0.0280209	1.5365
DHCR24	10.5121	10.7428	10.2682	10.295	9.66441	9.34941	9.52957	9.76989	1.02924	4.35016	0.00415374	2.04095
DHCR7	10.6177	9.79028	9.72867	10.028	8.84471	8.76364	8.78542	9.07208	1.47178	4.3114	0.00434195	2.77364
DHFR2	6.804	6.69195	6.94732	6.97762	6.62688	7.52591	7.33682	7.71836	-0.885498	-2.82709	0.0280802	0.541301
DHPS	7.87682	8.19101	8.36335	7.84618	8.52583	8.40557	8.32647	8.30063	-0.609409	-3.01244	0.0218572	0.655465
DHRS11	8.16154	8.72727	8.29797	8.15345	8.13894	7.6659	8.1949	7.81762	1.09745	2.95827	0.0235067	2.13976
DHRS12	7.57084	7.98925	7.78914	7.58594	7.79578	7.50359	7.8687	7.63118	-0.638266	-4.78048	0.00257722	0.642484
DHTKD1	8.97059	8.79886	8.19677	8.46373	7.88295	7.80851	7.3912	7.21412	0.891326	3.94548	0.00667141	1.85488
DHX30	5.55459	5.74201	6.35456	6.13114	5.34696	5.45878	5.71672	4.94345	0.801826	3.31679	0.0146329	1.74331
DHX33	9.33818	9.24662	9.18068	8.90791	8.74759	8.64176	8.48696	8.33954	0.977507	10.0329	3.801e-05	1.96906
DHX35	7.22371	7.07103	7.87172	6.69933	6.39609	6.43713	6.1639	5.78346	1.04065	3.56655	0.0106341	2.05715
DHX38	7.73342	7.88044	8.04865	8.17448	7.68278	7.43721	7.88368	8.32094	0.850862	3.28069	0.0153356	1.80358
DHX8	8.23419	8.0847	8.48494	7.92701	7.55213	7.44907	7.83876	7.96	1.0539	3.8009	0.00794968	2.07613
DIDO1	8.81724	8.64713	8.48679	7.47962	7.7037	7.57433	6.94918	6.65678	1.42714	3.48825	0.0117415	2.68913
DIMT1	9.63087	9.42585	10.0964	9.41958	8.84461	9.55096	9.26113	8.4266	0.744012	2.77997	0.0299476	1.67483
DIS3L	8.03425	8.1219	9.01469	8.42635	7.23621	7.95501	7.48945	7.58421	1.08284	3.25662	0.0158243	2.11821
DISP1	6.47541	6.59096	6.36142	5.93499	7.08247	6.53169	6.89736	6.45434	-0.729562	-2.45183	0.047205	0.603087
DLAT	7.41083	7.88466	7.5979	6.99661	7.18844	7.03661	6.68846	6.86468	1.22026	2.66311	0.0351707	2.32988
DLG3	6.57319	6.65707	6.56544	6.62439	6.75101	6.50192	6.39506	6.91695	0.669863	3.07611	0.0200758	1.59092
DMAC1	6.35702	6.47606	6.1643	5.90207	5.96602	6.39815	6.1177	6.01369	-0.919908	-2.73259	0.0319587	0.528543
DMAP1	7.34287	7.3936	7.68166	7.5672	7.25115	7.38042	6.8902	7.51885	0.910975	2.91332	0.024977	1.88032
DMKN	8.66913	9.24358	9.60396	9.57633	9.66489	9.78501	9.79674	10.2945	-0.770288	-3.02611	0.0214609	0.5863
DNAJA1	9.02625	10.2358	10.1924	9.96304	11.2553	10.7323	10.7992	10.5033	-1.13146	-3.21067	0.0168051	0.456455
DNAJB13	6.35579	6.3637	6.27034	6.85337	6.91121	6.71959	6.69933	7.89458	-0.845074	-2.91046	0.0250739	0.556682
DNAJC10	7.55819	7.02934	6.31397	5.81198	7.00304	6.13566	6.01369	4.80632	1.44034	2.54903	0.041206	2.71384
DNAJC12	9.54994	9.94503	9.44147	9.46215	10.9875	9.99207	10.5134	9.54123	-1.35901	-3.30203	0.0149158	0.389849
DNAJC19	9.04459	9.12316	9.42884	9.16591	9.58635	9.89244	9.58648	9.42375	-0.678218	-3.07963	0.019982	0.624937
DNAJC21	10.1067	10.2807	10.546	9.92484	9.97844	9.53354	9.65091	9.26971	0.711192	3.02313	0.0215464	1.63716
DNAJC4	5.20555	5.5373	5.57803	5.97131	5.74873	6.01346	5.81992	6.27798	0.680953	3.19505	0.0171535	1.6032
DNAJC7	10.23	10.2802	9.83213	9.914	9.56506	9.54684	9.56236	9.10541	0.648544	2.71837	0.0325896	1.56759
DNASE1	6.26247	6.66306	7.49897	7.63575	7.73451	8.38193	8.25522	6.93958	-0.692934	-5.07923	0.00187894	0.618595
DNM1	8.75445	8.99972	7.82566	7.80252	7.89488	7.37077	7.33226	6.82731	2.12009	2.83628	0.0277305	4.3472
DNM2	9.33559	9.27139	9.06628	9.24265	8.85733	8.89336	8.82509	8.88753	0.745326	3.88108	0.00721042	1.67635
DNMT3B	7.70639	7.32328	7.5238	7.01948	6.50383	6.39558	6.52231	7.08268	2.04462	3.86216	0.00737775	4.12563
DNPH1	9.01672	9.62737	9.30319	9.14998	9.66406	10.0132	9.76982	9.89541	-0.630894	-2.59498	0.0386533	0.645776
DNTTIP1	9.74255	9.50972	9.8624	10.0914	9.74482	10.3309	10.835	11.0604	-1.26314	-2.95989	0.0234556	0.416637
DOCK11	7.39163	7.58631	7.26275	7.05333	6.36335	5.86245	5.91241	5.45286	2.05244	9.81346	4.34509e-05	4.14807
DOCK5	10.3514	9.77375	9.47383	9.55739	8.63438	9.2031	9.10142	8.68629	0.907464	3.62595	0.00987034	1.87575
DOLK	7.98755	8.17911	8.158	7.69891	7.87043	7.64789	7.71651	7.42811	0.714062	2.68927	0.0339229	1.64042
DONSON	9.48995	9.43679	9.79975	9.50791	8.766	9.43498	8.80365	8.47723	1.04602	4.75945	0.00263642	2.06483
DPCD	8.36181	8.58015	8.74315	8.55167	9.068	9.39313	8.91755	9.25915	-0.681612	-4.37676	0.00402981	0.623468
DPM3	9.6485	9.94701	9.7962	9.7799	10.2718	10.3798	10.1931	10.59	-0.680342	-7.61022	0.000196997	0.624017
DPP7	8.56423	8.81356	7.74571	8.31039	8.51971	8.29866	8.17463	7.89439	1.75674	5.05651	0.00192383	3.37933
DPP8	9.55528	9.17168	9.92757	9.21167	8.92994	9.28937	9.34669	9.52884	1.04661	3.24074	0.016156	2.06567
DPY30	11.2885	11.4815	11.1907	11.1673	11.9158	11.6654	11.6081	11.8387	-0.688349	-6.46352	0.000503177	0.620564
DPYSL3	9.12838	8.94743	9.28316	8.57024	8.24179	8.41308	8.50148	8.4307	1.04798	4.50863	0.00347336	2.06764
DST	7.41853	6.50653	5.64328	6.89458	5.61589	6.15886	5.74147	4.50462	1.60745	3.17508	0.0176101	3.04713
DTD2	11.0337	10.7423	10.9757	10.7043	10.2287	10.6674	10.7346	9.96895	0.613503	2.42143	0.0492626	1.52997
DTL	9.30056	9.22243	9.0698	7.95919	8.60681	8.83415	7.7894	8.07414	1.08472	2.64885	0.0358714	2.12097
DTNA	6.04985	5.93452	6.34731	6.38249	6.6585	6.94404	6.66534	7.46883	-1.07154	-2.93172	0.0243637	0.475811
DUS4L	7.71466	7.49177	7.09297	6.99198	6.83023	6.58316	6.92351	6.80671	0.779039	3.49431	0.0116515	1.71599
DUSP10	5.7952	5.60466	5.66846	5.95884	5.6522	6.21917	6.00764	6.99333	-0.746723	-3.28604	0.015229	0.595956
DUSP14	9.53179	9.18289	9.63365	9.48515	9.39294	8.88472	8.92134	8.55348	0.641834	2.7105	0.0329447	1.56031
DUSP28	7.8198	7.83542	7.98778	7.7849	8.21383	8.57278	8.31764	7.62095	-0.609103	-2.6181	0.0374324	0.655604
DUSP3	7.51932	7.54982	7.20379	7.11312	7.34899	6.88044	6.93958	6.85225	1.20449	4.03655	0.00598376	2.30455
DVL3	8.81477	8.80339	9.2142	8.73366	8.44323	8.11987	8.19195	7.41007	1.50165	4.76896	0.00260945	2.83166
DXO	8.19343	7.9644	7.89827	7.81378	7.6388	7.41422	7.5601	7.15218	0.645023	2.81147	0.0286851	1.56376
DYNC1H1	10.5454	10.8715	10.4553	11.2024	10.1344	10.1672	10.0389	10.1603	0.778185	4.1143	0.00545845	1.71497
DYNC2H1	6.75849	6.28318	6.81198	5.98618	5.45385	5.92077	5.80607	4.86096	1.49423	3.06242	0.020445	2.81713
DYNLL1	11.4922	12.2819	11.7173	11.6151	12.6046	12.587	12.3098	12.1121	-0.906983	-2.50038	0.0441021	0.533299
DYRK2	7.17373	7.28614	8.0864	7.60288	6.72206	6.74228	6.63401	6.18011	1.1378	2.75026	0.0311922	2.20046
E2F2	7.71294	7.96555	7.75956	7.64739	7.74288	7.28827	7.80116	7.90569	1.36348	10.2792	3.28116e-05	2.57306
E2F7	8.66704	7.89385	8.76954	7.52144	6.54272	7.43404	6.16892	6.85025	2.13108	3.98607	0.00635464	4.38045
ECE2	5.64357	5.40633	5.78215	6.0354	5.53045	6.00068	6.36947	6.93946	-1.30178	-2.63551	0.0365398	0.405625
ECHDC2	6.22323	6.08789	6.07189	6.47021	6.75409	6.897	6.48333	7.38724	-0.940117	-2.8694	0.0265092	0.521191
ECSIT	8.06733	8.24669	7.981	7.86394	8.20016	7.86617	7.97246	8.03623	0.67561	2.95457	0.0236242	1.59727
EDC4	8.36488	8.49109	8.48531	8.48921	7.95437	7.64839	7.77208	8.04472	0.647875	6.73492	0.000398509	1.56686
EDF1	10.5987	11.0193	10.7633	11.032	11.2237	11.3934	11.3645	11.5643	-0.677414	-5.44465	0.00129744	0.625285
EEF1AKMT2	9.51387	9.03615	8.80813	8.83823	8.57297	8.57308	7.97074	7.47849	1.08244	2.90219	0.0253563	2.11762
EEF2	13.3965	13.5172	12.8935	13.2755	12.9088	12.6615	12.7536	12.7787	0.731054	3.15977	0.017969	1.65985
EFCAB14	7.67751	7.6091	7.45088	7.19692	7.06932	6.78437	6.96486	7.0398	0.616638	3.1763	0.0175817	1.5333
EFNA1	10.4026	9.62458	9.74697	10.1613	11.2725	10.565	10.5284	10.6351	-1.05037	-3.18626	0.0173528	0.482844
EFNA5	5.34944	5.79207	5.90905	6.16993	6.1014	6.65076	6.31052	6.28707	0.979763	5.79262	0.000926248	1.97214
EGLN3	7.93463	7.23802	6.76527	7.17073	7.65234	8.73924	8.25347	8.95126	-1.74374	-3.71915	0.00879047	0.298595
EGR1	8.53931	8.45059	8.88374	9.72124	8.51865	9.10268	9.30129	8.61176	-1.54984	-2.65862	0.0353901	0.341547
EHD1	8.00191	7.86338	7.64313	7.75362	7.5932	7.36396	6.90304	7.61464	0.61342	3.16719	0.0177941	1.52988
EHD4	9.06048	8.92955	8.84191	8.71401	8.20804	8.28905	8.0705	8.45635	0.8363	5.2167	0.00163127	1.78546
EHF	8.60533	8.37413	7.93115	7.25974	7.81916	9.0994	8.20227	9.33181	-0.648459	-2.75801	0.0308622	0.637961
EI24	10.0078	10.0459	10.6983	10.355	9.88131	10.5066	10.1907	10.1365	0.590965	4.01064	0.00617101	1.50625
EID2	10.266	10.2627	10.506	10.335	9.99498	9.5916	9.75228	9.52597	0.721041	4.19796	0.00494966	1.64837
EIF2AK4	6.45253	6.23419	7.19731	6.4614	5.9486	5.56864	5.37226	5.32841	1.2693	3.23619	0.0162526	2.41045
EIF2S1	10.339	10.4143	10.4707	10.0714	10.2503	10.7555	10.2612	10.1581	0.813439	2.64876	0.035876	1.7574
EIF3A	10.9836	11.1016	10.7126	10.7215	10.6015	10.6961	10.7191	9.99159	1.03227	5.9692	0.000784973	2.04524
EIF3B	10.6217	10.9512	10.7227	10.8356	9.83684	10.3521	10.1412	10.5747	0.7022	3.55504	0.0107895	1.62698
EIF3F	7.64926	6.74255	6.94579	7.21752	6.52888	6.30761	5.75756	5.0054	1.13524	2.69534	0.0336403	2.19655
EIF3J	9.23558	9.75037	8.8963	8.70536	9.47681	9.49291	9.20679	8.79562	0.93263	2.55674	0.0407658	1.90875
EIF3M	11.7127	11.4418	11.7329	11.6468	11.459	11.6387	11.6149	11.3883	1.31303	2.5545	0.0408931	2.48463
EIF4B	7.06587	6.91349	7.60036	7.5809	8.18913	7.6111	8.39107	8.48933	-1.58295	-2.71489	0.0327465	0.333799
EIF4E3	6.04941	6.36124	7.02447	5.72219	5.71699	5.71507	5.44029	4.40395	0.599072	2.60467	0.038137	1.51474
EIF4EBP2	8.82394	8.85944	8.92404	8.72652	8.63176	8.38029	8.53656	8.76825	0.965204	10.3007	3.23968e-05	1.95234
EIF4G3	9.21789	9.5643	9.27954	9.05759	8.85543	8.85776	8.62585	8.35266	0.826127	2.61159	0.0377722	1.77292
EIF5	11.1571	10.8864	11.1737	11.1778	10.2005	10.5295	10.4613	9.79824	1.12088	4.96487	0.00211748	2.17479
ELAVL1	6.43179	6.11374	6.20984	6.31578	6.16048	6.4591	5.92955	8.29793	1.57766	6.30629	0.000577967	2.98485
ELF1	8.01514	8.17582	9.01909	9.197	9.20758	9.37869	9.44667	9.52201	-1.02942	-2.96942	0.0231564	0.489906
ELK1	5.79961	5.83264	5.83618	6.07318	5.97407	5.80787	6.11437	6.49105	1.40728	3.9798	0.0064025	2.65236
ELMSAN1	8.14929	7.80761	8.09761	7.5421	6.72247	6.80941	6.57984	6.53792	1.37051	4.98818	0.00206622	2.58561
ELOA	7.48446	7.61949	7.64652	7.73796	8.06091	7.76002	7.81256	8.50974	0.939512	2.83353	0.0278349	1.91788
ELOA-AS1	6.84674	7.11447	6.95699	6.972	7.35482	7.81666	7.73647	7.95965	-1.26212	-5.25298	0.00157219	0.416931
ELOVL4	7.09371	6.9822	6.48591	6.32697	6.93121	6.07767	6.58616	5.74524	1.43764	4.00037	0.00624706	2.70878
ELOVL5	6.55228	6.36807	6.88032	6.61073	5.97108	6.01903	6.3127	6.01413	1.3132	3.83286	0.00764542	2.48493
ELP6	8.19815	8.4424	8.62436	7.95588	8.26538	8.48361	8.28937	8.36947	1.79125	3.29741	0.0150056	3.46114
EMC1	8.11577	8.13868	8.71888	7.97573	7.57471	7.62117	7.49649	7.4685	0.790181	4.33806	0.00421152	1.72929
EMC8	8.16707	8.62491	9.00346	8.45635	7.76918	7.71473	7.48002	7.59582	0.863455	3.46874	0.0120367	1.81939
EMC9	8.15896	8.29375	7.95111	7.7998	7.84881	7.71774	7.36457	7.74537	0.868573	2.564	0.0403557	1.82586
EMD	8.16234	8.06663	7.45492	7.09635	7.47622	7.52513	7.43087	7.24365	0.799428	2.83143	0.0279144	1.74041
EML2	8.15507	7.93623	8.04941	7.55374	8.30214	8.28956	8.45274	7.70466	-1.10984	-3.94883	0.00664462	0.463346
EML4	7.67349	7.69474	7.94562	7.84279	7.73857	7.53978	8.28656	8.29577	0.654409	4.58973	0.00317397	1.57397
EMP2	11.8802	11.4821	12.3724	11.8025	10.3084	9.78463	11.1268	11.0373	1.57652	3.33984	0.0142025	2.98249
ENAH	7.06286	7.18547	6.09972	6.9607	6.99774	6.20065	6.32157	5.26341	0.72838	2.42166	0.0492468	1.65678
ENDOD1	5.90641	6.37156	6.70556	6.12619	6.80568	6.83175	6.91683	6.95024	-1.10215	-3.70294	0.00896855	0.465821
ENTPD6	8.77643	8.7499	9.8715	8.9443	8.08905	8.12335	8.17607	7.96734	1.46283	4.64523	0.00298574	2.75648
ENY2	8.45615	7.6953	9.31915	8.64306	8.23237	7.30716	7.98982	7.99316	-0.762633	-5.48094	0.00125176	0.58942
EP300	10.327	9.81303	9.86302	10.2647	9.3276	9.46773	9.3572	9.04002	1.35473	4.04364	0.00593361	2.5575
EP400	9.44987	9.02992	8.59432	8.55597	9.46031	8.90917	9.06148	8.38578	1.39114	4.44168	0.00374434	2.62285
EP400NL	7.36186	6.45352	7.89318	7.44576	5.68398	5.73904	6.27891	5.7866	1.58639	3.20622	0.0169036	3.00297
EPB41	9.20804	8.96067	8.82696	8.53255	8.75097	8.15952	7.98766	7.62051	0.620088	2.57392	0.0398021	1.53697
EPB41L1	7.11904	7.27062	8.53197	7.22786	6.28559	5.95163	6.28928	5.84699	1.57157	3.87872	0.00723102	2.97229
EPB41L4B	8.3637	8.4953	8.05099	7.9407	7.53271	7.61765	7.27864	6.41684	0.929234	2.61029	0.0378406	1.90426
EPC1	6.96185	6.2636	7.96959	7.15563	5.84699	6.24888	6.22978	5.45154	1.25241	2.51751	0.0430586	2.38239
EPHA2	8.16707	7.99226	8.66661	8.90129	7.2341	8.34216	7.89645	6.58331	1.37093	2.45492	0.0470006	2.58638
EPPK1	7.76534	7.20271	6.42761	6.97085	6.37643	6.21917	5.99481	5.42828	1.59039	2.77043	0.0303412	3.01131
EPRS	10.151	10.5109	9.49827	9.77891	10.4543	10.251	10.0009	9.92135	-1.31022	-3.00705	0.0220157	0.403258
EPS8L1	7.00461	6.83706	6.54117	7.51499	7.07468	7.62447	7.70266	7.73512	-0.876339	-2.44269	0.047814	0.544748
ERAP2	6.4759	6.19002	6.96405	6.55305	6.04352	7.45253	6.65821	7.01558	-1.19545	-2.48163	0.0452744	0.436651
ERBB3	9.89875	9.58997	8.90515	9.45804	9.95015	10.2103	10.3532	10.4421	-0.860656	-2.48997	0.0447489	0.550702
ERBIN	10.8152	10.834	10.1272	10.5781	10.1881	9.81791	9.76757	9.13209	0.964554	2.63753	0.0364382	1.95146
ERCC1	8.86292	8.77327	8.69836	9.06496	9.10999	8.66754	9.37045	9.5446	-1.05342	-7.16247	0.000280034	0.481825
ERCC3	8.11619	8.23117	8.31211	8.15391	8.07537	7.64602	7.81698	7.56674	0.765034	4.34033	0.00420061	1.69941
ERGIC1	7.29664	7.73917	7.68349	6.76301	6.2937	6.05115	6.46907	6.55444	1.08115	2.89359	0.0256531	2.11572
ERGIC2	7.17981	7.16521	7.17173	7.22072	7.70439	6.9384	7.87197	7.72996	-0.853233	-5.08963	0.00185879	0.553543
ERLIN2	9.18936	9.10518	8.82139	7.95536	8.60796	8.62644	8.3746	8.15608	0.656366	2.57504	0.0397402	1.57611
ERP27	6.06199	6.22246	5.93805	6.1127	6.51128	7.1417	6.82744	7.43563	-1.51372	-4.49615	0.00352217	0.350206
ESPL1	8.80884	8.84721	8.52834	8.27417	8.03458	8.04467	8.04892	8.25701	1.25425	2.47219	0.0458768	2.38543
ETFB	8.6024	8.86071	8.74856	8.97206	9.45381	9.1994	8.81038	9.31911	-0.675877	-3.20027	0.0170362	0.625951
EVL	9.22935	8.83191	8.96486	8.69	8.13755	8.16687	7.61978	6.7939	1.20423	6.23836	0.000614127	2.30413
EXOC2	8.2406	8.43442	8.14853	7.6499	8.08268	8.39904	7.87553	7.17363	1.26913	2.45662	0.0468889	2.41017
EXOC3-AS1	7.55421	7.48148	7.12681	7.04166	7.12516	6.48333	6.65807	6.33092	0.965049	4.12269	0.00540489	1.95213
EXOC6B	7.59544	7.51128	7.37869	6.69223	6.87073	7.15289	6.96809	6.7057	0.910785	2.77988	0.0299511	1.88007
EXOC7	5.72274	5.93946	6.20222	6.41785	6.4888	6.62979	6.49346	7.27612	-0.947602	-2.76159	0.0307113	0.518494
EXOSC3	8.95152	9.35526	8.41659	7.76699	9.48631	9.72639	9.13935	9.06461	-1.36412	-3.84334	0.0075485	0.388472
EXOSC6	7.35076	7.86975	7.86555	6.89954	6.85075	6.99977	6.65507	6.84147	0.926565	3.4161	0.0128742	1.90075
EXOSC9	10.3432	10.076	10.5902	10.4485	9.81444	9.79952	9.7698	10.0973	0.89311	5.82009	0.000902491	1.85718
EXT2	8.56799	8.46483	8.91217	8.62491	8.61952	8.61508	8.94916	7.70432	1.5004	4.78023	0.00257791	2.82921
F8	8.26106	7.6252	8.03683	7.66896	7.18418	6.59694	6.47703	6.25758	1.57264	4.2195	0.00482737	2.97448
FAF1	9.79336	9.72245	9.24994	9.22468	9.26066	9.01959	8.86666	9.13489	0.696089	3.43612	0.0125484	1.62011
FAF2	7.5735	7.66669	7.8116	7.54697	7.76646	7.8132	7.72274	7.9374	0.644352	4.28936	0.00445324	1.56304
FAHD2A	6.43112	6.28503	6.65091	6.30488	6.27314	6.50843	6.43346	6.76633	0.718515	2.60566	0.0380842	1.64549
FAM102A	7.43003	7.73159	7.40616	7.55005	7.02059	6.83756	6.82515	6.93286	0.727595	4.48282	0.00357513	1.65588
FAM111A-DT	5.70598	5.86344	5.49474	5.95163	5.98664	5.98231	5.84373	7.08895	-1.16458	-6.31358	0.000574232	0.446094
FAM114A1	8.07248	7.55681	8.58654	8.27868	8.86938	7.96128	8.48941	8.26903	-1.11093	-3.64419	0.00964804	0.462996
FAM117A	9.51205	8.69003	9.14509	8.73698	8.27179	7.80684	7.88118	7.51783	1.27192	4.49353	0.00353249	2.41483
FAM117B	8.20423	7.83914	7.67101	7.06695	7.34545	7.14924	6.5359	5.87922	1.30399	2.57066	0.0399832	2.4691
FAM131A	9.02331	8.84034	8.96826	8.92727	8.40152	8.3647	7.78372	8.52775	0.62451	3.26493	0.0156537	1.54169
FAM13A	10.3879	9.87961	9.62591	10.4051	10.8857	10.4802	10.6015	11.0363	-0.753425	-2.80357	0.028996	0.593194
FAM160B1	9.44843	8.86688	9.54088	8.9922	8.97151	8.70915	8.85758	8.33521	0.616578	2.49601	0.0443723	1.53323
FAM168A	9.19375	8.83697	9.11504	9.04147	8.55899	8.41481	8.39262	8.23563	1.32175	2.67718	0.0344938	2.49969
FAM168B	10.5771	10.3967	10.3835	10.5019	9.75889	9.84775	9.70819	10.0988	0.826552	9.90758	4.10146e-05	1.77344
FAM171A1	9.14685	9.3386	9.03518	9.19847	8.64028	8.28813	8.20535	8.13853	1.20291	4.21862	0.00483228	2.30204
FAM189B	9.31479	9.42534	9.182	8.96261	8.93089	8.51708	8.64818	8.35944	1.02108	3.8656	0.00734704	2.02943
FAM199X	9.65222	8.80603	9.60831	9.27912	8.82766	8.87777	8.89011	8.34136	1.59357	2.54146	0.0416433	3.01795
FAM200B	8.50442	8.80732	9.38815	9.04568	9.88848	10.192	9.93214	9.85167	-1.18254	-6.4343	0.000516199	0.440575
FAM201A	6.51175	6.58886	6.58571	6.13812	5.67864	5.82273	5.43896	5.1469	1.23239	3.45023	0.0123242	2.34956
FAM204A	9.00191	8.69634	8.95777	8.70335	8.55179	9.1241	8.73342	8.58988	0.761947	2.60139	0.0383111	1.69578
FAM208B	10.4569	10.2313	9.72139	9.86355	9.79941	9.44037	9.42696	8.85739	1.10621	2.76593	0.030529	2.15279
FAM210A	8.10455	7.71067	7.91163	7.68363	7.3203	7.5775	7.39763	7.22091	0.748511	4.29928	0.00440275	1.68006
FAM234A	7.85181	8.0511	7.71987	7.47938	7.38939	7.30725	7.10087	6.7699	0.616231	3.01985	0.0216413	1.53287
FAM3B	6.15218	6.04963	5.67186	6.04636	7.70791	7.783	6.99989	8.67511	-2.71837	-6.51778	0.000479967	0.151946
FAM46A	7.13914	7.45566	7.70908	7.08545	7.48615	7.94234	8.37413	9.21534	-0.78447	-2.95992	0.0234547	0.580565
FAM46B	8.13026	7.93452	7.7003	8.0705	7.72656	7.22795	8.00107	7.93993	1.19609	3.9858	0.00635674	2.29118
FAM53B	7.77439	7.79701	7.66633	7.5274	7.36501	7.22709	7.44518	7.05528	0.798835	4.46123	0.00366285	1.7397
FAM57A	7.68433	7.89833	7.77781	7.83561	7.35755	7.16702	6.80697	6.9644	1.06765	4.25964	0.00460829	2.09601
FAM76A	5.43663	5.615	5.7339	5.50875	6.1266	5.84975	5.89166	5.85425	0.742332	2.67636	0.0345327	1.67288
FAM76B	8.91531	8.49434	9.1063	8.54898	8.53399	8.05333	8.40884	8.30451	0.897077	2.64328	0.0361491	1.86229
FAM84B	9.37921	9.14815	9.31007	9.91921	9.09133	8.75812	8.61003	9.4287	0.813369	3.35646	0.0139008	1.75731
FAM92A	7.43112	7.3057	8.18105	7.39985	7.07532	6.71205	6.67087	5.90761	0.724924	3.6556	0.00951179	1.65281
FAS	8.34123	8.08847	9.04538	9.11124	8.28123	8.66366	8.92003	8.73644	1.30825	4.40039	0.0039232	2.4764
FASN	9.10586	8.52136	9.63425	9.77383	7.94117	7.64111	8.23357	8.5614	1.95642	5.69469	0.00101688	3.88099
FASTKD5	7.59582	7.41945	7.80439	7.2484	7.10748	6.90063	6.74497	6.5821	1.54942	3.15506	0.0180812	2.92699
FAXC	6.96417	7.04253	7.52974	6.70196	6.71521	6.06264	6.2948	6.06372	1.13965	3.12953	0.0187015	2.20328
FBLN1	8.42303	7.81769	7.87394	7.44452	6.9798	6.33038	6.71026	5.74953	2.0482	10.2379	3.36229e-05	4.13589
FBLN7	7.14119	7.13278	7.22159	6.78908	6.72492	5.71644	5.67101	5.9905	1.14424	3.51971	0.0112821	2.21029
FBN1	6.98971	6.80051	9.67119	7.20065	6.32355	6.2709	6.85723	6.70127	2.50235	3.07208	0.0201838	5.66608
FBXL14	5.38888	5.38578	5.68342	5.93026	5.8089	5.89385	6.61235	6.8125	1.12786	4.92514	0.00220817	2.18534
FBXL3	8.9598	9.2863	10.3751	9.70751	9.4572	9.75387	9.98729	9.59188	0.613243	2.61326	0.0376846	1.52969
FBXO11	9.24505	8.6021	8.74695	8.17682	8.22197	8.43375	7.80652	6.87123	0.970406	3.0772	0.0200467	1.95939
FBXO16	7.06953	7.02015	7.18031	6.98584	7.18309	7.3912	7.43729	7.20916	-0.943749	-2.8093	0.0287703	0.51988
FBXO17	8.32944	8.48281	8.50736	8.28281	8.1878	7.69105	7.20408	6.62161	1.17347	2.9135	0.0249709	2.25554
FBXO21	10.5347	10.2702	10.2649	9.77872	9.45313	9.67753	9.28311	8.85929	0.687942	3.36322	0.01378	1.61098
FBXO31	7.81775	7.77268	7.75576	7.93322	7.56079	7.19288	7.93198	8.00231	1.31001	5.45434	0.00128506	2.47944
FBXO32	6.07275	6.16249	6.4031	6.80374	6.21257	5.90352	6.00787	5.76235	1.59641	5.40584	0.00134838	3.0239
FBXO41	7.32948	7.12453	6.97877	6.89215	6.66007	6.33217	6.08746	5.64731	1.34296	4.00658	0.00620099	2.53671
FBXO9	9.51844	10.2727	10.9004	10.7352	10.286	9.91458	10.0505	10.5398	1.26412	3.04418	0.0209488	2.40181
FDX1	9.54315	9.85529	10.4494	10.2082	9.90575	10.198	9.87836	9.44555	1.18984	6.44134	0.000513026	2.28127
FDXACB1	6.53123	6.45171	6.42341	6.03694	5.55182	5.926	5.49761	5.32048	0.973212	3.98877	0.00633419	1.96321
FDXR	8.28993	7.7028	8.86075	8.72264	7.11749	7.37521	7.33807	7.93074	1.32471	4.01753	0.00612063	2.50483
FECH	7.21014	7.06534	7.4851	7.02757	6.80025	6.58481	6.78882	6.84021	1.04598	2.5514	0.0410702	2.06477
FEM1A	9.42631	9.38457	9.09587	9.27703	9.11465	8.81586	8.92389	8.96662	0.628099	3.56757	0.0106205	1.54553
FEN1	10.9492	11.0473	11.2696	10.7572	10.3981	10.5565	10.3645	10.5376	0.612774	2.99797	0.0222853	1.5292
FER	5.42122	5.81096	6.45861	6.40497	6.48671	7.16279	7.19859	6.93958	-0.93852	-2.8735	0.0263621	0.521768
FEZ2	9.54583	9.83493	10.2175	9.58242	9.89042	10.2007	10.0744	9.93312	-0.656297	-3.06005	0.0205099	0.634505
FGB	12.5252	11.9537	10.4052	12.1376	12.5852	11.5435	12.1207	12.4584	-1.92458	-3.62052	0.00993763	0.263418
FGD6	7.42978	7.1372	7.6279	8.34314	6.98834	6.92861	7.02115	6.31542	2.49577	3.32812	0.0144197	5.64027
FGF2	6.4192	6.15218	6.59798	5.70321	5.97957	4.89093	5.20945	4.56438	1.21645	3.12516	0.01881	2.32374
FGFR3	6.76487	6.71727	7.19071	7.31542	7.27445	7.65177	6.9607	9.19798	-1.1942	-2.7311	0.0320243	0.437027
FGG	12.0628	12.267	10.0216	12.5507	13.6263	12.7116	13.2663	13.5677	-1.93983	-2.61972	0.0373486	0.260647
FHL1	8.83555	8.39142	9.3326	8.39279	7.82909	7.32805	7.0247	5.59276	1.55372	3.38093	0.0134691	2.93572
FHOD1	9.35465	8.92935	8.18913	8.7766	7.98008	7.92047	7.7866	7.92867	1.35034	4.25991	0.00460685	2.54973
FKBP14	9.77169	9.10756	9.22296	9.23168	9.43771	9.47389	9.50875	9.68138	-0.843035	-5.01704	0.00200468	0.55747
FKBP1A	10.3293	10.1858	9.97473	10.0068	9.80925	9.8204	9.84588	8.85287	0.626984	2.43115	0.0485948	1.54433
FKBP5	8.08778	7.4694	8.39519	7.36728	5.22959	5.10769	6.06609	6.20653	1.34843	2.52391	0.0426757	2.54636
FKBP7	6.09466	5.98368	5.83188	5.54782	6.15299	5.80374	6.05702	7.59156	-0.977623	-4.11804	0.00543453	0.507816
FLNB	10.3639	10.0413	10.0576	10.5144	9.13201	9.33751	9.52857	9.62251	0.935658	2.92773	0.0244952	1.91276
FLOT1	10.1855	10.3422	9.98954	10.1446	10.3187	10.2947	10.1391	10.3509	-1.40791	-3.09218	0.0196513	0.376858
FLRT3	6.11956	5.93734	6.25607	6.91803	7.26003	7.35993	7.7709	7.7271	-2.1448	-5.3405	0.00143933	0.226126
FNBP1	10.2149	10.072	8.61824	9.48293	9.38767	8.71129	7.82445	7.17253	1.72429	2.45273	0.0471452	3.30417
FNBP4	9.13942	8.69554	8.9002	8.71781	8.48539	8.6091	8.42047	8.22877	0.842231	3.54295	0.0109553	1.79282
FNDC10	6.8416	6.94486	7.17133	6.67821	6.15462	6.42593	6.53869	6.2521	1.23085	2.80711	0.0288563	2.34706
FNDC3B	8.564	8.71857	8.16083	8.24612	8.81401	8.64032	9.03659	8.24812	0.672985	2.55944	0.0406128	1.59437
FNIP2	6.84787	6.626	6.68846	6.43379	6.85337	6.49426	6.10832	7.271	1.11273	2.90676	0.0251999	2.16255
FOLR1	10.3176	10.3356	10.0769	10.464	9.53968	9.57314	9.88539	11.075	-1.92154	-7.25945	0.000259107	0.263973
FOSL2	6.41532	6.30012	6.20438	6.77992	6.59156	6.83314	6.74012	7.38379	0.787471	2.78909	0.0295758	1.72605
FOXA1	6.68342	5.91433	6.988	6.10894	6.64328	6.09719	5.44824	5.23688	0.951931	2.866	0.0266319	1.93446
FOXD1	8.6631	8.56856	8.6057	8.77988	8.14042	8.27836	7.61221	7.07991	0.920384	3.77823	0.00817366	1.89262
FOXJ2	8.42895	8.3031	8.50934	8.64422	8.14047	8.20975	8.54601	8.88786	0.921868	3.48592	0.0117763	1.89457
FOXK2	8.74826	8.36606	8.21442	8.75989	7.93074	7.926	8.81044	9.80545	1.24235	4.53334	0.00337892	2.36583
FOXM1	9.4642	9.58588	8.94688	8.564	8.14073	8.296	7.47784	7.40429	2.48523	4.24262	0.00469981	5.59925
FOXO3	9.57393	8.89533	10.0975	9.09075	8.77633	8.9816	8.91049	7.56803	0.926241	3.39295	0.0132625	1.90032
FOXP1	7.12505	6.86938	6.46826	6.47184	6.89724	6.87725	7.05083	7.30433	0.905062	2.49598	0.0443741	1.87263
FOXP2	5.68313	5.54905	5.4957	5.72901	6.82184	6.11686	6.1336	6.13607	-0.692566	-3.65719	0.0094929	0.618752
FPGS	7.28198	7.28253	7.0398	7.1468	6.47119	6.82158	6.6907	7.00753	0.609764	3.74568	0.00850742	1.52601
FRK	6.97591	7.00652	6.7974	6.51901	7.2293	7.61235	7.17453	6.47395	-0.812133	-2.99609	0.0223415	0.569539
FSCN1	9.39648	9.48838	9.08712	9.51869	9.34225	8.86817	8.98991	9.01689	0.928802	3.89432	0.00709573	1.90369
FSD1L	7.08481	6.03782	6.27631	5.53605	5.31397	5.67101	4.72738	4.56316	1.55841	3.0042	0.0220998	2.94529
FSTL3	8.93094	8.43379	9.55852	9.56577	8.24003	8.42055	8.76732	8.54585	1.3539	3.62658	0.00986259	2.55602
FTSJ1	7.08821	7.48896	7.47005	7.60829	7.63764	7.53489	7.69884	7.72744	0.624916	3.81453	0.00781837	1.54212
FUBP3	9.9635	9.76913	9.88498	9.39247	8.69554	8.79763	8.39451	7.74578	1.53735	3.87961	0.00722321	2.9026
FUNDC2	6.95012	6.63981	6.74953	6.832	6.79116	6.32841	6.94111	6.80374	-0.747843	-6.47812	0.000496808	0.595493
FUT4	6.16912	6.39832	5.86691	5.9331	6.05028	6.07617	5.7666	5.88118	1.20189	5.13282	0.00177768	2.3004
FXR1	9.32078	9.09167	9.60864	9.4344	9.44	9.41886	9.55677	8.94093	-0.687575	-3.46461	0.0121001	0.620897
FXYD3	8.00882	7.815	8.06657	8.39515	8.95797	8.5306	9.13034	8.48892	-0.89956	-3.19715	0.0171062	0.53605
FXYD4	6.04264	5.92861	5.21568	5.76871	6.45697	7.65413	6.28096	7.68706	-1.91071	-2.57252	0.0398797	0.265962
FZD2	8.47111	7.95356	8.93611	8.63615	8.0542	7.86703	7.29333	7.42181	0.810706	2.98933	0.0225452	1.75407
FZD7	5.68089	6.05224	6.56788	5.86344	5.76341	5.51759	5.53574	5.52042	1.04547	2.64327	0.0361497	2.06403
G6PC3	7.29838	7.55551	7.46516	7.38664	7.36693	6.80671	7.48277	7.22043	0.737486	5.15642	0.00173503	1.66727
GAA	8.40625	8.48119	8.50283	8.58376	8.06323	7.78352	8.07698	8.53765	1.01748	5.44077	0.00130243	2.02439
GABPB1	8.7662	8.29788	8.20667	7.97149	7.99424	7.84034	7.50526	6.9318	0.881122	3.20372	0.0169591	1.84181
GALE	8.19677	8.05826	7.3185	7.82177	8.25626	8.60326	8.3658	8.82963	-0.988416	-3.17125	0.0176991	0.504031
GALNT1	10.7962	10.6262	11.3792	11.1021	10.9005	10.7616	10.8383	11.063	0.689154	4.34934	0.00415765	1.61234
GALNT10	6.15805	6.31198	6.27575	6.25342	6.5806	6.40718	6.43962	5.79986	0.747208	3.23094	0.0163646	1.67854
GALNT12	6.25814	6.80426	7.48663	7.048	5.74578	6.6489	6.24679	6.54272	1.21388	3.32383	0.0144998	2.31961
GALNT18	8.04821	8.12882	7.92837	8.27491	8.03105	7.85978	8.36265	7.83832	0.870936	2.61946	0.0373621	1.82885
GALNT2	7.50072	7.3077	7.91193	7.54736	7.39386	7.44973	7.35403	8.28494	0.718299	4.19489	0.00496742	1.64524
GALT	7.60073	8.08076	7.33414	7.26538	8.2563	8.44717	7.78463	7.92748	-0.781466	-2.5621	0.0404626	0.581775
GAN	8.48216	7.84386	7.95977	8.10029	7.604	7.46459	7.69397	8.02065	1.50066	3.4466	0.0123815	2.82973
GANAB	9.95761	10.5325	9.75389	9.77344	9.19089	9.42118	9.25432	8.46919	1.52539	2.95125	0.02373	2.87865
GAPVD1	9.67453	9.86987	10.1156	9.85801	9.94644	9.47502	9.39562	9.642	1.59303	4.65501	0.00295389	3.01683
GAREM1	6.73552	6.70155	7.04078	7.17433	7.01011	7.33664	7.76155	7.61817	-0.699492	-2.95141	0.0237249	0.615789
GATA6	6.31596	5.92267	7.31832	5.85947	5.31723	5.13627	5.02857	5.17672	2.18946	4.61988	0.00307015	4.56135
GATAD2A	8.91205	9.16777	8.00163	8.25328	8.27179	8.03331	8.25644	7.78614	1.21584	5.77723	0.000939861	2.32275
GATAD2B	8.54894	8.06496	8.49289	8.21495	7.95466	7.53201	8.17238	8.3756	0.595793	3.87998	0.00722002	1.5113
GBP2	5.58976	5.43962	5.66363	6.30998	7.25899	7.215	7.86851	7.2385	-1.90363	-7.71085	0.00018245	0.267269
GCH1	9.77964	9.48599	9.99811	9.74906	9.54183	9.19761	8.89969	8.75609	0.783852	3.31346	0.0146961	1.72172
GCHFR	7.86827	8.45672	8.88313	9.01109	9.46365	9.98978	9.5818	10.1514	-1.53233	-5.38543	0.00137607	0.345719
GCN1	9.82021	9.99127	9.74552	9.64395	9.12964	9.23273	9.143	9.71162	0.617918	4.05634	0.00584488	1.53466
GEMIN4	8.55857	8.60581	7.89863	8.15081	7.92339	7.63379	7.33074	7.09835	1.63619	3.39852	0.0131679	3.10845
GEMIN5	7.88503	8.0964	8.05669	7.06975	7.182	7.39678	6.95292	6.82451	1.13399	2.5815	0.0393846	2.19464
GFOD1	7.32184	7.12846	7.55811	7.31596	7.12557	6.92053	7.52152	7.18329	2.03744	3.57655	0.0105011	4.10515
GGA2	7.88356	7.57999	7.51696	7.32643	7.45014	6.87197	6.96035	6.81442	0.801428	3.05601	0.0206205	1.74283
GID8	9.03933	9.03315	9.00596	8.93952	8.64793	8.80806	8.70145	8.11134	1.30195	6.22533	0.000621354	2.46562
GIGYF2	6.68622	6.89772	6.31994	5.93097	6.70086	6.49809	6.26716	5.39163	0.728715	3.18671	0.0173425	1.65716
GIT1	8.94468	9.03337	8.95928	8.99667	8.7496	8.35834	8.68664	8.06437	0.775266	2.77926	0.0299765	1.71151
GIT2	8.70297	8.70601	8.06496	7.28549	8.41287	7.96075	7.26716	6.87909	1.11677	2.90392	0.0252966	2.16861
GLCCI1	9.31159	9.13927	9.1914	8.7809	8.48961	8.86771	8.93018	7.99961	1.04541	2.60987	0.0378624	2.06395
GLG1	8.55075	8.82728	8.98316	8.69129	8.84962	8.65367	8.81157	8.7709	0.916951	5.51391	0.00121182	1.88812
GLI2	5.84574	6.21218	5.22689	5.87184	5.83238	5.96855	5.63691	6.14853	0.827671	2.41131	0.0499682	1.77482
GLRX2	8.37756	8.28549	8.01876	7.75094	8.82505	8.74046	8.3345	8.11728	-0.745401	-3.53542	0.01106	0.596502
GLRX3	10.1523	10.7614	10.5381	10.5199	10.9197	10.8694	10.599	10.2153	1.17342	4.52725	0.00340194	2.25546
GLS2	5.5373	6.04374	6.01235	6.05918	5.98596	5.0505	5.62381	5.6946	1.0474	4.52605	0.0034065	2.0668
GLTP	7.84699	8.12267	8.49673	8.59727	8.01447	7.99633	7.80845	7.99972	0.667185	3.81036	0.00785826	1.58797
GLUD1	11.0801	10.9924	10.7874	10.4985	10.5623	10.1462	10.1299	9.83502	1.07965	3.17928	0.017513	2.11352
GLUL	6.11041	6.83352	6.49506	6.74133	7.234	7.69467	7.80871	7.88692	-1.09312	-3.99795	0.00626515	0.468747
GM2A	5.58135	5.73688	5.87603	5.66278	5.68454	5.5552	6.0881	5.78712	0.835635	2.68655	0.0340506	1.78464
GMEB2	8.2075	8.02142	8.12448	8.21374	7.89724	8.11614	8.4113	8.49729	0.810791	2.41421	0.0497654	1.75417
GMPPA	7.11197	7.30086	6.87713	6.8716	7.58534	7.44816	7.14078	7.32805	-0.781358	-2.63287	0.0366738	0.581819
GNA11	9.47328	9.38459	8.5283	9.32391	9.04832	8.56514	8.31043	8.34767	0.869465	3.46138	0.0121501	1.82699
GNA12	8.14929	7.87375	6.7862	6.55413	7.24641	6.98299	6.33128	6.98573	0.644752	6.75602	0.000391468	1.56347
GNAL	8.3682	8.34518	9.29202	8.34034	8.12453	7.64904	7.40148	7.33842	1.87485	8.9352	7.63313e-05	3.66763
GNAQ	9.12249	8.52536	9.68641	9.25016	8.53508	8.59036	8.87501	9.35533	0.709337	3.54403	0.0109405	1.63505
GNAS	13.3835	13.4416	13.393	13.2195	12.925	12.8503	12.849	12.991	0.69236	7.81521	0.000168647	1.61592
GNG4	7.20721	7.36641	5.37539	5.80142	6.96705	6.10245	5.91719	5.97682	-0.602643	-4.44079	0.00374809	0.658546
GOLGB1	8.95123	8.21461	9.20237	9.0072	9.03474	8.6761	9.06789	8.87206	-0.836752	-2.64676	0.0359755	0.559903
GOLPH3	12.4235	12.1341	12.2044	12.2247	11.5903	11.4109	11.5427	11.4119	1.16449	8.49735	0.000102955	2.24154
GOLT1A	8.16038	8.20281	7.31515	7.87891	8.48808	8.47257	8.8813	9.00371	-1.16527	-3.62049	0.00993797	0.445881
GON4L	7.47192	7.11405	7.70729	7.2778	7.32634	7.29581	7.49769	7.88874	0.943022	4.58161	0.00320262	1.92255
GOPC	6.74766	7.01992	7.4475	7.26632	7.52662	7.57939	7.62344	8.20897	-0.683088	-2.93284	0.0243267	0.622831
GORASP1	7.61905	7.70418	8.28896	7.64724	7.19997	7.09645	7.39258	7.28734	0.859275	3.32198	0.0145347	1.81413
GOSR2	6.78372	6.91385	6.94837	7.03815	6.95641	6.5803	6.97453	6.39489	-0.673899	-3.27217	0.0155066	0.626811
GOT2	10.988	11.2369	10.5936	10.9073	10.1976	10.1095	10.0145	10.038	1.00055	4.96063	0.00212697	2.00076
GPALPP1	7.14639	6.36807	6.13052	6.26585	6.73159	7.13638	6.70667	5.99095	-0.791121	-4.65349	0.00295881	0.577895
GPATCH2L	8.28748	8.07863	8.68594	7.58188	7.62863	7.87873	7.66718	6.57243	1.1886	3.93023	0.00679492	2.27931
GPATCH4	10.1129	10.6309	9.63476	9.87077	10.3473	10.2451	9.9341	9.9452	-0.65404	-3.02644	0.0214514	0.635498
GPATCH8	8.26285	8.25781	8.69794	8.23237	7.64241	7.53021	7.49017	7.1153	1.21908	5.55253	0.00116687	2.32799
GPC1	9.20281	9.16448	8.67973	9.50482	8.93053	8.56178	8.28854	8.2396	1.33275	2.97181	0.0230822	2.51882
GPHN	8.56659	8.27798	8.57686	8.96345	7.25446	7.91331	7.79999	7.87246	0.960789	2.83487	0.0277841	1.94637
GPR153	7.61235	7.2032	8.08438	8.64731	7.95338	8.16862	9.2647	9.68829	0.71844	4.03472	0.00599678	1.6454
GPR176	7.07425	6.85387	7.36378	6.70183	6.38336	6.34713	6.26828	6.30415	0.82849	2.96555	0.0232774	1.77583
GPR27	7.61117	7.85474	7.91552	7.5445	7.98675	7.5205	7.96041	7.17333	1.56105	3.08357	0.0198774	2.95069
GPR39	9.27093	8.71648	8.79282	8.57561	8.58534	7.49729	7.766	7.83441	0.962836	2.43381	0.0484137	1.94914
GPSM2	7.43863	7.59447	6.61721	6.42543	7.0054	6.62804	7.38991	6.05094	1.01571	2.62743	0.0369517	2.0219
GRAMD1A	9.32499	8.8756	8.87762	9.27924	8.60125	8.62987	8.73054	8.96501	-0.709477	-2.78048	0.0299264	0.611542
GRB2	9.10135	9.38918	9.3703	9.15659	9.38522	9.11478	9.03262	9.26538	0.596921	3.15596	0.0180596	1.51249
GRSF1	9.92801	9.65514	9.22682	9.57577	9.23453	8.83993	8.66032	8.0045	0.937553	2.8607	0.0268245	1.91528
GSE1	8.18978	7.84781	7.72588	8.30743	7.36466	7.39541	6.81109	6.54551	1.09078	5.26732	0.0015495	2.12988
GSEC	6.55351	6.52309	6.00113	6.32445	6.88692	7.75489	6.80658	7.45828	-0.929805	-2.87941	0.0261512	0.524929
GSK3B	8.01848	7.48776	7.82801	6.9622	7.21072	7.06555	7.23506	6.76129	1.14378	2.94743	0.0238528	2.2096
GSR	7.82458	8.31456	8.54288	8.19992	8.14985	7.99186	7.31107	7.06921	1.65118	3.73169	0.00865544	3.14092
GSTCD	7.55911	7.77228	6.81826	6.23821	7.12784	7.36405	6.33575	5.69432	-0.595739	-3.46771	0.0120525	0.661705
GSTP1	10.6348	11.1649	11.3774	11.379	11.4045	12.0695	11.7103	12.0742	-0.970894	-3.74227	0.00854316	0.51019
GTF2F1	8.00456	8.38215	8.5529	8.48261	7.76507	7.84925	7.99983	7.65814	1.0199	5.48332	0.00124883	2.02777
GTF2H4	8.52372	8.8242	8.76785	8.52974	8.10449	8.03881	8.03634	7.62125	0.85681	4.85629	0.00237585	1.81103
GTF2H5	9.40633	9.52066	10.0338	9.53522	10.157	10.404	10.1087	9.86439	-0.650621	-4.14822	0.00524548	0.637006
GTF2IRD1	9.49911	9.36759	9.7683	9.83457	8.67253	9.31059	9.35628	9.24489	0.665244	3.51043	0.0114156	1.58584
GTF3C1	10.1768	10.3572	9.73451	9.41081	9.3658	9.1212	9.09323	9.17305	0.91644	3.11732	0.0190066	1.88745
GTF3C2	7.92955	7.86276	8.41785	8.15137	7.80458	7.74826	7.92244	7.58301	1.34037	3.01873	0.0216738	2.53216
GTF3C4	8.77353	8.6171	8.81022	8.15031	7.98453	7.92955	7.7849	6.66803	1.25096	3.12091	0.0189163	2.37999
GTSE1	8.63644	8.36746	8.04543	8.36899	7.99441	8.42966	8.48398	8.53889	1.43033	3.47845	0.0118887	2.69508
GUSBP11	6.55612	6.44112	6.6946	6.67709	6.16007	6.61191	6.43596	7.37356	-0.719791	-2.64904	0.0358618	0.607185
GUSBP5	6.74618	6.40344	6.74349	6.51822	5.99299	6.06738	6.01145	5.50716	1.11868	4.02529	0.00606433	2.17149
H1FX	10.3355	10.4434	9.61237	9.75639	9.37213	9.44884	8.93145	8.78846	1.05124	3.16845	0.0177645	2.07231
H2AFV	11.8212	11.6934	11.6219	11.5768	10.975	11.0938	11.1867	10.9806	-0.790848	-2.88621	0.0259113	0.578004
H2AFY2	8.76178	8.4071	8.29889	8.41249	7.64897	8.0662	7.58225	7.1632	0.802248	9.43194	5.51855e-05	1.74382
H2BFS	9.62238	10.6037	11.5515	11.3956	11.744	11.8729	11.7954	12.0299	-1.35468	-2.53013	0.0423065	0.391022
HABP4	6.79727	6.86493	7.05528	6.66661	6.55152	6.31397	6.44874	5.96278	0.911027	13.846	5.25636e-06	1.88038
HACD3	8.22154	9.12768	9.55451	9.57279	9.7779	9.75041	9.49472	8.73006	-1.0015	-4.21722	0.00484014	0.499482
HADHA	9.06118	9.71168	9.68619	9.76651	9.42704	9.29604	9.1687	8.97642	-0.585868	-4.61407	0.00308986	0.666248
HAUS6	7.08332	6.85898	6.6632	6.48123	6.27612	6.7703	5.61117	3.87184	1.27625	4.70049	0.00281066	2.42208
HBS1L	9.3918	9.72627	9.68503	9.17518	9.25493	9.05276	8.66455	8.57262	0.970256	2.54245	0.0415857	1.95919
HCCS	8.66434	8.48579	8.52356	7.88148	8.07071	7.70287	7.80355	6.62644	0.935226	2.61924	0.0373735	1.91219
HCG18	7.78816	7.03287	8.22004	8.6489	7.06188	7.91397	8.68342	10.2768	-1.20169	-2.80004	0.0291365	0.434765
HDAC2	10.5221	10.6766	10.1991	10.4037	10.3385	9.76227	9.86242	9.29455	0.682964	2.56925	0.0400617	1.60543
HDGFL3	8.53208	8.08124	8.4016	7.90075	7.74497	8.11676	7.95844	7.71507	0.671659	3.06769	0.0203021	1.5929
HDHD5	9.64856	9.67426	9.92187	9.75086	9.27431	9.38096	9.12213	8.9905	0.597504	3.61222	0.0100414	1.5131
HEATR6	8.03012	7.99073	7.86412	7.48768	7.54844	7.43804	7.32382	7.658	0.652666	3.68735	0.00914365	1.57207
HECA	9.10554	8.50875	9.03485	9.12153	8.11171	7.93009	8.32423	7.6865	1.21641	7.06857	0.000302152	2.32368
HECTD2	6.53356	5.99774	7.26838	6.36807	5.22689	5.64645	5.11894	4.68874	1.44195	3.20365	0.0169607	2.71687
HEG1	7.76155	7.69912	7.54605	7.94111	7.49041	7.3535	7.20643	7.00529	2.10174	3.07104	0.0202117	4.29227
HELLS	8.58011	8.55167	8.23031	7.55796	7.7807	7.84775	6.93981	5.92291	1.64306	2.95568	0.023589	3.12327
HERC2	8.37165	8.3046	8.6954	8.16757	7.63713	7.85773	7.46401	7.54566	0.827409	6.65337	0.000427101	1.7745
HERPUD2	7.44758	7.32057	7.3249	6.96151	5.89676	6.50922	5.80735	4.91456	1.31021	4.11971	0.00542388	2.47977
HES1	6.12391	6.34572	7.45195	7.24926	7.79779	8.71081	8.03579	6.88801	-2.11833	-2.52623	0.0425378	0.230313
HGS	8.66455	8.65521	8.20633	8.76534	7.99475	8.10858	8.21514	8.52058	0.604799	3.02569	0.0214728	1.52077
HIKESHI	7.8967	8.57035	9.69498	8.83977	9.40342	9.98195	9.45986	8.8247	-0.651787	-2.43442	0.0483726	0.636491
HILPDA	9.82166	9.22562	9.08717	9.86196	10.3362	10.2798	9.85744	10.0409	-0.926799	-2.44354	0.0477567	0.526024
HINT3	9.72984	9.99203	9.11463	9.11525	9.79549	9.60331	9.38394	9.68552	0.948398	2.73	0.0320727	1.92973
HIP1	5.52168	6.19101	6.48107	5.71177	5.80916	6.18963	5.77716	5.74604	0.740567	2.58651	0.0391115	1.67083
HIPK1	9.02934	9.03988	9.86678	9.17555	8.42744	8.68275	8.90222	7.04166	1.14976	2.81244	0.0286471	2.21877
HIPK3	12.4429	11.9581	12.1487	11.9933	11.2781	10.9588	11.7855	11.3988	0.988527	3.622	0.00991925	1.98416
HIST1H2AC	10.0461	10.8319	10.4824	10.6807	11.236	11.275	11.5207	10.9636	-0.944817	-3.96994	0.00647854	0.519495
HIST1H2BD	9.22834	9.84894	10.6787	10.5586	10.965	10.9947	11.1298	11.179	-0.995662	-6.25646	0.000604249	0.501506
HIST1H2BE	9.07996	9.97241	10.9276	10.7048	11.1784	11.166	11.2475	11.3945	-1.10927	-3.06885	0.0202707	0.463529
HIST1H2BH	7.82037	8.56818	9.94231	9.46665	10.0249	10.1185	10.0253	10.1927	-1.15775	-2.82602	0.0281211	0.448211
HIST2H2AA3	6.49617	6.73769	6.49009	6.84235	7.72335	7.42442	7.50224	6.4353	-0.846989	-2.67407	0.0346421	0.555944
HK1	10.0526	9.93303	9.71189	10.0216	9.84964	9.34565	9.32771	9.35019	0.658587	3.02734	0.0214255	1.57854
HKR1	8.16957	8.15588	8.07884	7.75094	7.72935	7.39763	7.36929	7.01536	0.85632	3.55855	0.0107418	1.81041
HLA-DOB	7.29875	7.15127	6.42509	7.15472	7.84906	8.13494	8.58838	8.68398	-1.7633	-4.55902	0.00328381	0.294574
HLA-F	9.67228	11.0701	10.5122	11.1584	11.1393	11.0488	11.3313	11.8008	-0.928754	-2.45153	0.0472246	0.525312
HLA-G	7.60637	9.31277	9.32265	9.9711	10.2084	10.1094	10.3371	10.5288	-0.873875	-3.40343	0.0130853	0.545679
HLA-J	8.10098	8.93572	8.82617	9.26299	9.46344	9.20511	9.64546	9.95906	-0.995669	-3.3447	0.0141136	0.501503
HMCES	8.75255	8.45212	8.77765	8.51999	7.81865	7.5735	7.6637	7.61383	1.27826	7.92426	0.000155483	2.42547
HMGB1	9.97953	9.47834	11.1124	10.613	9.26803	9.67783	9.80061	9.51542	0.994658	2.48245	0.0452223	1.99261
HMGCL	8.2353	8.33476	8.41304	8.36146	8.63959	8.55708	8.76295	9.46899	-0.616701	-2.71469	0.0327553	0.652161
HMGCS1	11.1954	9.93926	11.038	11.0079	10.349	10.3196	10.0805	10.3914	1.08364	3.12486	0.0188176	2.11938
HNRNPA0	10.3837	10.2483	10.4334	10.3454	9.93204	9.60236	9.80589	10.1477	0.973194	3.21373	0.0167377	1.96318
HNRNPC	11.4121	12.0611	11.9584	11.9592	12.2968	12.5501	12.1488	11.728	1.21515	4.49424	0.0035297	2.32165
HNRNPD	12.2937	12.5236	12.032	12.0428	11.5545	11.5887	11.4162	11.8183	1.85175	5.81845	0.000903888	3.60937
HNRNPK	12.4767	12.7267	12.359	12.2662	12.2026	12.1368	12.139	12.0902	0.607324	3.64701	0.00961417	1.52343
HNRNPL	11.8839	11.927	11.53	11.5795	11.1675	10.9982	10.9512	11.1452	0.92868	6.8768	0.000353798	1.90353
HNRNPLL	7.74638	7.70446	7.64997	7.51128	7.87024	7.52724	7.33136	6.73985	0.763381	3.66306	0.00942379	1.69746
HNRNPM	7.03232	6.79792	7.14333	7.45121	6.99977	6.90376	7.85723	7.82629	0.731348	4.04644	0.0059139	1.66019
HNRNPR	7.52482	7.20095	7.62724	7.24707	7.14598	7.20809	7.19879	7.22448	0.604301	8.0864	0.000138021	1.52024
HNRNPU	7.65928	7.17981	7.17123	6.54148	6.67412	6.51254	6.40599	6.1467	0.616804	2.5119	0.0433973	1.53347
HOXA1	7.78823	7.62666	7.70287	7.30943	6.91265	7.36413	7.06199	7.73586	0.66057	2.471	0.045953	1.58071
HOXA3	6.12453	6.28522	6.3345	6.29939	6.06242	6.35597	6.44145	7.03727	1.71686	3.99259	0.00630532	3.28719
HOXA5	8.49857	8.17607	8.85543	8.58793	7.3912	7.9782	7.54705	7.98857	0.868439	2.56853	0.0401016	1.82569
HOXB3	7.29195	6.9735	7.03364	7.083	6.63314	6.76155	6.51159	6.20124	0.774603	2.91765	0.0248311	1.71072
HP1BP3	11.4498	11.3936	11.4736	11.1047	10.7658	10.9751	10.856	10.3765	0.641405	2.76872	0.0304123	1.55985
HPGD	6.76633	6.39335	6.60881	8.03271	9.03518	9.63361	9.55536	8.97954	-4.01746	-4.20799	0.0048923	0.0617481
HPN	6.23496	6.25058	6.68398	6.95849	6.59828	6.88899	7.42811	7.25115	-0.94555	-3.14541	0.018313	0.519232
HPRT1	10.9507	10.9429	10.495	10.6863	10.3159	10.5505	10.3124	9.74135	0.610367	2.69092	0.033846	1.52665
HPS1	8.1645	8.05767	8.39038	8.16234	8.00118	7.77591	7.54713	7.38534	0.698666	2.43675	0.0482144	1.623
HPS4	5.80168	5.81096	6.01078	6.19613	5.98732	6.19554	6.17592	7.51333	1.04192	7.21833	0.000267755	2.05897
HPSE	7.62753	7.73159	7.07884	7.00146	6.81788	6.14934	6.80568	4.84248	1.15911	2.65779	0.0354307	2.23319
HRCT1	9.92541	9.02345	9.5946	9.86417	8.31958	8.39682	8.86341	9.43592	0.986463	3.58423	0.0104002	1.98132
HS2ST1	8.85919	8.78869	8.15992	7.59991	8.47954	8.23664	7.42366	6.89033	0.966067	2.61529	0.0375789	1.95351
HSBP1	10.9221	11.2855	11.2083	10.9157	11.6928	11.6445	11.5327	11.4225	-0.740092	-4.7426	0.00268494	0.598701
HSPA12A	7.1234	7.3579	7.14771	6.10371	6.70722	6.15603	5.85375	5.47703	1.31843	2.77013	0.0303538	2.49395
HSPA14	9.62766	9.53329	9.80721	9.21429	9.27142	9.04078	8.45162	8.24455	1.16675	2.73656	0.0317848	2.24505
HSPA4	7.30797	7.03375	7.56217	6.73457	7.01536	7.22545	6.70915	7.24479	0.823159	3.19014	0.0172645	1.76928
HSPA6	6.2572	6.13504	6.26285	6.73769	6.49681	6.49073	7.01391	7.17732	-1.78282	-2.83089	0.0279352	0.290615
HSPA9	10.2064	10.7209	11.3042	10.9748	10.3099	10.6104	10.3947	10.2493	1.03798	3.09735	0.0195167	2.05336
HSPB1	9.25543	9.56661	9.30323	9.91328	9.97325	10.0162	10.1914	10.5444	-0.767008	-3.9834	0.00637497	0.587635
HTATSF1	6.48848	6.94872	7.16952	6.40088	7.37608	6.91934	6.95466	7.02414	0.718502	2.78661	0.0296765	1.64547
HTT	6.39283	6.35597	6.46923	6.31922	6.30579	6.21237	6.29756	6.63938	0.767747	2.69519	0.0336472	1.70261
HUWE1	13.9938	13.9181	14.0338	13.9598	13.8828	13.9773	14.0138	14.0453	0.761593	3.16567	0.0178296	1.69536
HYAL2	9.44406	9.13722	9.05872	9.11056	8.94726	8.76218	8.99695	8.59932	0.795111	2.59316	0.0387513	1.73521
HYOU1	10.0439	10.3824	10.3516	10.1439	9.81182	9.79766	9.70274	9.3561	1.13088	4.96209	0.0021237	2.18993
ICAM3	8.20506	8.19002	8.03105	8.10135	8.46037	8.74103	8.52207	9.41939	-0.842945	-3.72665	0.00870947	0.557504
ICE1	10.2698	10.275	10.6877	10.1749	9.78156	9.80655	9.56327	9.62062	0.900238	3.19106	0.0172436	1.86637
ICMT	9.96884	10.3763	9.62511	9.71661	10.2432	9.95114	10.0647	9.55704	0.713213	2.43414	0.0483914	1.63945
ID3	8.07039	8.37882	8.27566	8.50803	9.31025	9.71394	9.70217	8.36859	-1.25971	-2.68534	0.0341074	0.417629
IDH2	6.98903	6.82718	7.49857	7.32021	6.71672	6.39626	6.30378	6.22458	1.44667	4.6791	0.00287704	2.72578
IER3	8.37704	8.41232	8.00293	9.62655	9.42097	10.6347	10.3003	10.8814	-2.18364	-3.64611	0.0096249	0.220119
IFI16	5.88289	5.51159	5.96255	5.82426	6.24812	6.60881	6.16812	7.79455	-1.74693	-3.09805	0.0194985	0.297935
IFI27	7.30469	7.37077	8.71053	7.44609	9.31275	9.56464	9.2878	11.23	-3.05694	-4.17007	0.00511322	0.120162
IFI35	7.17991	7.19594	7.11582	6.86839	7.67821	7.59902	7.43746	8.30488	-1.15033	-2.58361	0.0392691	0.450523
IFI6	10.1766	10.7616	11.9499	10.9001	12.8848	11.9509	11.8057	12.5025	-2.08065	-2.78027	0.0299352	0.236409
IFIT3	7.24992	7.11322	6.68608	6.89567	7.77735	7.22564	6.66903	7.17283	-1.58165	-4.47607	0.00360229	0.334099
IFIT5	6.86962	6.97407	7.64969	6.70196	7.67356	7.52529	7.09803	8.14496	-0.889314	-3.03482	0.0212123	0.539871
IFITM1	7.54535	7.67737	7.30597	7.45861	10.3477	9.33085	8.61978	10.0469	-2.76921	-5.04053	0.00195612	0.146685
IFITM2	9.54446	10.308	8.88249	10.5188	11.391	11.132	10.9163	11.5107	-2.01991	-3.95945	0.00656046	0.246573
IFITM3	10.7728	11.2032	9.5499	11.167	11.9159	11.817	11.4691	11.7958	-2.29475	-3.01784	0.0216996	0.203804
IFNAR1	6.90352	7.52552	6.52685	6.27984	7.67885	7.52411	7.6252	6.79688	-1.43567	-3.11255	0.0191271	0.369675
IFNAR2	9.43131	9.7831	10.0178	9.78604	9.79868	9.46687	10.1176	10.2233	-0.607802	-3.1636	0.0178784	0.656196
IFT46	7.32688	7.76607	7.77043	7.35676	8.1103	8.20789	8.13965	7.86096	-0.864621	-3.85743	0.00742021	0.549191
IFT57	7.90087	7.64227	8.0773	7.48921	7.09424	7.44692	6.79948	6.27743	0.652792	3.46395	0.0121104	1.57221
IGDCC4	8.04794	7.49346	7.57637	7.04045	6.99288	6.52826	5.88996	5.89385	1.92626	3.87393	0.00727316	3.80069
IGF1R	7.80032	7.72574	7.03782	6.55275	6.30797	6.3505	6.27314	5.99977	0.881705	2.69739	0.0335451	1.84255
IGF2R	8.23965	8.17802	7.49514	7.92131	7.5306	7.4358	7.3535	7.34296	0.735189	3.2693	0.0155647	1.66462
IGFBP3	8.10847	8.85985	8.80819	9.91353	10.8155	11.074	10.7537	11.4923	-2.71991	-5.96271	0.00078971	0.151784
IGFBP6	7.52591	7.60251	8.15071	8.1809	6.95989	6.98277	6.7443	6.71452	0.864521	3.54577	0.0109164	1.82073
IGFL2	5.82222	5.46467	6.78725	7.72124	7.23707	9.54261	9.98487	9.5272	-3.73258	-3.78782	0.00807805	0.0752285
IGIP	7.23993	7.40156	7.48502	7.02048	7.79948	8.20438	8.32787	8.61717	-1.04621	-4.06381	0.00579347	0.484239
IKZF4	6.92244	6.83567	6.50589	6.79129	7.45063	6.9404	6.98755	6.25437	1.31549	3.84908	0.00749591	2.48886
IL10RB-AS1	5.94509	5.81609	5.90111	6.12143	6.5598	6.72738	6.47265	6.84323	-1.02335	-5.80504	0.000915422	0.491974
IL1RAP	6.11374	5.95093	7.31207	7.7881	7.22352	6.99605	7.79064	7.13422	-0.933722	-3.08624	0.019807	0.523506
ILF3	9.44002	9.4719	8.24117	8.64623	8.65885	8.89157	8.06199	8.2305	0.591855	3.78811	0.00807517	1.50718
IMPAD1	9.8815	9.89763	10.2	9.87243	9.6624	9.53315	9.56386	9.55204	1.4487	3.22844	0.0164182	2.72963
INAFM2	7.12794	6.89118	7.32526	6.63677	5.95466	6.23936	5.89458	6.28817	1.52611	5.07777	0.00188179	2.88009
INHBC	5.76129	5.84172	5.75862	5.52262	5.78084	5.27426	5.70127	5.44758	0.880456	2.48937	0.0447867	1.84096
INO80	8.65353	8.4503	8.14379	7.97802	7.73593	7.6818	7.34465	7.23247	1.25673	5.68057	0.00103076	2.38953
INO80D	8.85692	8.71311	8.28035	8.23501	8.27538	8.10287	8.16224	8.17557	0.825274	2.47887	0.0454496	1.77187
INPP4A	6.83933	6.81928	6.94591	6.42274	6.55628	6.71589	6.53667	5.58075	0.896891	2.68672	0.0340425	1.86205
INPP5K	8.58282	8.76587	8.55459	8.81458	8.79834	8.30929	9.22501	9.04661	0.595608	3.02205	0.0215778	1.51111
INSIG1	9.83272	7.89282	9.12616	9.52574	7.92961	8.13191	7.99588	8.19589	1.62798	2.86801	0.0265594	3.0908
INTS10	5.84071	5.67779	6.37573	6.33324	5.96417	6.07103	6.18329	7.74079	0.860046	2.92395	0.0246207	1.8151
IPO9	6.6453	6.81558	6.63807	6.15239	7.53877	7.00574	7.10915	5.86617	0.922151	3.01405	0.0218101	1.89494
IQSEC1	8.03551	7.9318	8.37847	7.88454	7.75562	7.33887	7.67433	7.8116	1.02867	4.75725	0.0026427	2.04014
IRAK3	5.62819	5.52074	5.69181	5.77056	5.83719	5.6605	6.02724	5.79546	1.54609	3.51561	0.0113408	2.92025
IRF2BPL	10.6104	10.1477	11.5305	10.7263	10.4289	10.131	9.85351	9.82397	1.03551	2.52343	0.0427042	2.04984
IRF7	8.86854	8.93056	8.21164	7.92594	9.69462	9.3647	8.72901	8.79146	-0.878338	-2.44526	0.047642	0.543994
IRF9	8.86753	9.0471	9.06105	8.05088	9.85714	9.19822	9.1146	9.31945	-1.08232	-2.76207	0.0306911	0.472269
IRS1	7.73836	7.56917	8.5359	8.55616	7.01212	7.19515	8.04188	7.37339	1.59497	3.70577	0.00893727	3.02089
IRX3	8.9028	9.39208	9.77467	9.76708	9.59414	10.6368	11.0723	10.7068	-1.01379	-2.74314	0.0314987	0.495243
ISG15	10.3854	10.5657	10.6076	9.79001	12.2331	11.4222	10.9377	11.3177	-1.42389	-3.6626	0.00942917	0.372706
ISG20	6.78346	7.17223	7.61095	7.48559	8.88475	8.37217	7.95658	8.25493	-1.46386	-4.37302	0.00404698	0.362521
IST1	10.6194	10.4813	10.3924	10.4332	10.3792	10.1295	10.3578	10.3274	-0.75702	-3.5044	0.0115032	0.591717
ITFG1	7.70798	7.08385	7.18468	6.43246	6.29186	6.63445	6.07895	5.24945	1.15822	2.50027	0.0441087	2.23182
ITGB2	8.07649	7.84317	6.54566	7.80845	6.87467	7.42509	6.53091	5.67073	0.850274	3.63197	0.00979637	1.80284
ITPK1	10.1666	10.0478	10.7133	10.7757	8.82994	9.83913	9.98768	9.87876	1.01684	3.12553	0.0188009	2.02348
ITSN1	9.13049	8.70919	9.47249	8.68229	8.38085	8.74069	8.82295	7.82184	1.01607	3.30431	0.0148717	2.0224
JADE1	6.82209	6.54689	7.35218	6.63314	5.97911	5.79494	5.42761	5.96555	1.07334	3.0728	0.0201643	2.1043
JAG1	8.22255	8.34119	8.76424	7.83162	7.51167	7.21849	7.65671	7.3147	2.26363	2.92847	0.0244709	4.80199
JAK3	7.81877	7.51246	7.43288	7.8132	7.73329	7.10926	8.13612	7.04789	1.32586	4.9014	0.00226445	2.50683
JAM3	7.84574	7.81954	7.73057	7.0847	7.54117	6.87012	6.53029	6.71809	1.37048	3.12351	0.0188511	2.58557
JARID2	9.14351	8.97462	9.09373	8.22636	7.99277	8.09339	8.25484	8.28827	0.819031	3.56576	0.0106447	1.76422
JCAD	7.5509	7.25437	6.9166	7.36203	7.3535	5.59634	5.69349	4.5735	2.01697	2.63991	0.0363179	4.04734
JMY	9.35293	8.90096	9.55547	8.68004	8.92452	8.49921	8.42907	7.97991	1.24166	10.607	2.71087e-05	2.3647
JOSD1	9.2542	9.45247	9.46797	9.43725	9.12057	8.91462	8.96391	8.5272	0.644891	3.64241	0.00966949	1.56362
KANSL1	10.6763	10.2277	10.2301	10.4212	10.0474	9.75914	10.0752	9.69975	0.736553	2.62708	0.0369696	1.66619
KANSL1-AS1	7.06555	6.84649	7.36641	6.70141	7.4937	7.55421	7.83775	7.88886	-0.8097	-3.57685	0.0104971	0.5705
KANSL3	8.93923	8.70943	9.65392	9.02195	8.48466	8.2811	8.44464	8.24379	0.967434	4.3205	0.00429696	1.95536
KAT6B	10.1414	9.75712	9.26552	9.3619	9.04617	8.88762	9.0129	8.65231	0.759847	2.7725	0.0302553	1.69331
KATNB1	7.65421	7.55566	7.77466	7.57463	7.27389	7.27622	7.05202	7.02281	0.903409	2.68565	0.0340928	1.87048
KBTBD11	8.16269	7.97751	7.98903	7.66874	7.50136	7.16159	7.03705	7.51531	1.17281	4.04895	0.00589634	2.25451
KCMF1	10.8414	10.5653	10.963	11.2695	10.3516	10.4949	10.569	10.2223	0.734466	2.70931	0.0329987	1.66378
KCNK1	9.10153	9.08956	7.98618	8.74648	9.15081	9.38031	9.13507	9.54643	-1.37324	-4.4046	0.00390455	0.386024
KCTD10	9.90742	9.60949	9.70044	9.41977	9.26428	8.95617	9.02567	9.34483	0.656301	3.62275	0.00990994	1.57604
KCTD18	8.5815	7.89567	8.66658	7.98647	7.27258	7.52536	7.38137	6.61765	1.10514	3.65835	0.0094793	2.1512
KCTD2	8.89467	8.65821	8.85783	8.9134	8.65112	8.43012	8.84709	8.66334	0.921722	3.19979	0.0170469	1.89438
KCTD5	9.24643	8.97218	8.83756	8.89603	8.6647	8.75766	8.68576	8.53737	1.35715	2.68489	0.0341288	2.56178
KDELC2	9.80542	9.48788	9.91148	9.13067	8.95105	8.81564	8.37443	8.51901	0.959625	3.94452	0.00667908	1.9448
KDELR3	6.53294	6.13463	6.71727	6.63793	6.65105	6.24394	6.54257	6.74846	-1.26538	-2.72366	0.0323534	0.415991
KDM2A	9.40918	9.19616	8.38909	8.74069	8.97834	9.00672	8.53173	7.96041	1.22141	4.25132	0.00465277	2.33175
KDM2B	9.01109	8.59667	8.58169	8.50958	8.03359	7.92541	7.72158	7.69606	1.11391	6.08703	0.000704305	2.16431
KDM3B	9.97433	9.53547	10.1071	9.95364	9.06253	9.44002	9.42807	9.35962	0.739249	5.50717	0.00121986	1.66931
KHDC1	6.71534	7.0247	7.08831	6.26547	7.30652	6.93393	7.3014	6.38543	0.767163	2.87651	0.0262545	1.70192
KHDRBS1	10.8622	11.0947	11.2623	11.1334	10.7833	10.6962	10.6023	10.2663	0.7136	5.73118	0.000981985	1.63989
KHSRP	10.1479	10.1399	8.95137	9.71579	9.44108	8.92917	8.24935	7.83744	1.35475	2.63926	0.0363505	2.55753
KIAA0368	10.1616	10.2074	9.71327	9.7123	8.92576	9.12073	9.00647	8.3672	1.19355	5.60793	0.00110563	2.28715
KIAA0930	7.12887	7.00214	6.79727	6.56727	6.89312	6.29517	6.41532	5.88631	1.04091	2.50467	0.0438382	2.05752
KIAA1109	9.46385	9.06307	8.8913	9.19029	8.72989	8.48535	8.65985	7.70998	0.886866	2.90269	0.0253388	1.84915
KIAA1211	7.77294	7.58616	7.34997	7.10706	7.23993	6.49889	6.01547	5.18864	1.47088	2.70161	0.0333508	2.7719
KIAA1671	9.04491	8.56822	8.47233	8.5719	7.84065	7.5043	7.54928	6.39523	1.69711	4.09605	0.00557697	3.24251
KIAA1958	8.33593	7.83958	7.18795	7.18874	7.22419	6.92434	6.7736	6.70708	1.19852	2.64511	0.0360577	2.29504
KIF13A	8.73532	8.90872	7.91433	8.04226	9.06768	8.791	8.43488	8.04396	1.72044	4.73859	0.00269663	3.29536
KIF18B	9.86431	9.67761	9.19214	8.7443	8.8539	8.73257	7.9618	7.79597	1.31059	2.70968	0.0329819	2.48043
KIF1B	8.65062	8.37226	8.12397	7.57735	8.2738	7.70342	7.74752	6.75395	1.07337	3.34471	0.0141135	2.10434
KIF1C	5.22458	5.36177	5.9905	5.64789	5.41684	5.53574	5.8107	6.84599	0.917528	4.16858	0.00512206	1.88888
KIF3B	7.91916	7.78829	8.35421	7.95728	7.39111	7.42072	7.60348	7.23237	0.994622	4.34832	0.00416246	1.99256
KIRREL1	8.05534	7.84618	7.19515	7.54264	7.44195	6.83681	6.23285	6.27277	1.63958	2.92444	0.0246044	3.11576
KIT	5.55397	6.37434	7.67349	7.40642	10.727	10.6902	9.81314	11.0079	-5.20313	-6.079	0.00070949	0.0271457
KLF11	7.52576	7.53574	7.93286	8.09228	7.48631	7.08438	7.05615	6.47541	1.07901	2.76488	0.0305731	2.11259
KLF2	8.82168	8.03875	8.96956	9.26742	8.23021	7.30232	7.67716	7.70487	0.738642	2.71823	0.0325962	1.6686
KLF6	10.4145	10.1354	10.7815	10.9625	9.30367	9.10452	10.0927	9.78883	1.34039	4.40312	0.00391108	2.5322
KLF7	8.50882	7.91193	7.89712	8.10941	7.65335	7.30788	7.48929	6.09866	0.918009	3.86398	0.0073615	1.88951
KLHDC4	8.2547	8.25923	8.74561	8.832	8.50255	8.19697	8.65896	7.90087	0.85352	3.02557	0.0214764	1.8069
KLHL13	6.71081	6.79727	6.779	6.4814	6.43663	6.0321	6.60021	6.51728	1.33653	3.13842	0.0184829	2.52544
KLHL18	7.97321	7.85412	8.56902	7.63525	7.80019	7.83029	7.56079	7.52505	1.06509	4.17442	0.00508733	2.0923
KLHL26	7.70134	7.64659	7.38879	7.22526	7.15259	6.56712	6.42694	6.27743	0.943791	2.57148	0.0399373	1.92358
KLHL29	7.12319	7.14466	6.91636	7.33387	6.73349	6.88923	7.49081	7.23946	0.956109	3.88874	0.00714385	1.94007
KLHL36	7.38698	7.13832	7.29094	7.35129	6.66605	6.80155	6.42878	7.2589	0.614237	3.88063	0.00721431	1.53075
KLHL42	7.82706	8.05208	7.74678	7.51215	7.96238	7.74032	7.34021	6.79533	1.08246	4.94128	0.00217083	2.11765
KLHL5	8.96558	9.28792	9.73408	8.94918	9.28896	8.9336	8.70179	7.65514	0.875938	2.43649	0.0482321	1.8352
KMT2A	5.32085	5.46532	5.94486	5.96509	5.86245	5.87823	5.88093	5.32517	0.683518	2.85914	0.0268811	1.60605
KMT2D	6.38024	6.57471	6.48896	6.47671	6.6799	6.55919	6.56468	7.99186	0.666999	3.8181	0.00778434	1.58777
KPNA3	8.30788	8.59976	9.86762	9.07036	8.80265	8.69495	8.88539	8.89266	1.14814	3.26251	0.0157031	2.21629
KPNA4	10.2316	10.1101	10.1403	10.0792	9.44752	9.32227	9.35154	8.76563	0.977601	2.541	0.0416697	1.96919
KPNA6	6.29719	6.61353	6.80168	6.51916	6.63023	6.1206	7.1808	6.82617	1.15564	5.30604	0.00149008	2.22784
KPNB1	11.2816	11.2473	11.2137	11.0751	10.7301	10.8131	10.7044	11.0333	0.815035	3.80845	0.00787667	1.75934
KRAS	7.84712	7.67271	7.87738	7.93876	7.7416	7.75509	8.51377	9.20469	-0.590402	-3.08137	0.0199357	0.664158
KREMEN1	8.11296	7.46295	7.75622	7.72819	7.59208	7.35182	6.96382	6.82439	0.79537	2.85687	0.0269643	1.73552
KRT13	11.2699	10.1102	10.4329	10.7658	5.55796	7.40616	8.85683	8.50283	3.80239	3.8473	0.00751223	13.9519
KRT4	10.4121	9.41454	10.5149	10.0145	9.15596	7.12485	8.03788	8.15381	2.55533	3.92487	0.00683886	5.87802
LACTB2	10.9396	10.7399	10.6549	10.9628	10.3453	10.013	10.5889	9.99267	0.874004	3.20535	0.0169228	1.83274
LAMA3	6.10664	5.85175	5.64703	6.09508	5.72574	6.11811	6.20496	5.96324	3.1488	9.92933	4.0474e-05	8.86917
LAMA5	9.95545	9.71268	10.5087	10.7623	9.63889	9.71378	9.86986	9.75425	0.827925	4.30927	0.0043526	1.77513
LAMB3	9.44869	9.73385	9.04023	10.6859	10.3566	10.299	10.5657	11.1847	-1.45898	-2.60959	0.0378772	0.36375
LAMC1	8.73234	8.58819	8.60674	8.60866	8.08279	8.43759	7.78051	8.06604	0.720462	3.19021	0.0172628	1.64771
LAMP2	8.71874	9.11027	9.54491	9.77099	9.3805	9.09442	9.27074	9.14764	0.704995	2.5683	0.0401145	1.63014
LAMTOR2	9.87833	9.93407	10.0219	10.0146	10.2679	10.4494	10.1928	10.2412	-0.726572	-5.13731	0.00176949	0.604338
LAMTOR4	8.49809	8.76762	9.49605	9.16292	9.33188	9.56942	9.39575	9.81887	-0.770853	-2.50467	0.0438384	0.586071
LARP1	7.3658	7.57652	7.46606	7.24441	7.29149	7.09085	7.35517	7.29389	0.723931	3.83093	0.00766342	1.65168
LARP1B	6.57849	6.43896	6.55964	6.54998	6.48156	6.21897	6.18982	6.51602	1.69646	5.35455	0.0014192	3.24104
LARP4	9.78351	9.99312	9.00854	8.83169	9.98681	9.61014	9.38072	8.8711	-0.682573	-3.4227	0.0127659	0.623053
LARP4B	7.89385	7.97103	7.52293	7.37634	7.28031	6.99311	6.91707	6.42677	-2.34913	-6.3767	0.000543016	0.196265
LATS2	9.47695	8.96347	10.4558	9.57342	8.80255	8.6008	8.93035	8.0027	1.3296	3.29618	0.0150296	2.51333
LDLR	7.22477	7.15218	7.34589	7.6512	6.63662	6.78751	7.00966	7.11551	1.16375	4.99778	0.00204552	2.2404
LDLRAD3	8.35019	8.20345	8.13253	7.64285	7.21539	7.37678	6.8098	6.45121	1.1451	4.7231	0.00274237	2.21162
LDLRAP1	6.63416	6.64818	6.87738	6.7922	6.45418	6.21975	6.35878	6.22265	0.864009	5.09577	0.00184702	1.82009
LFNG	8.49165	8.73488	7.97751	7.96052	8.59332	8.6786	9.58065	9.1847	-1.23895	-2.74616	0.0313682	0.423681
LGALS3	5.79494	5.46532	6.13217	7.25984	6.34021	7.24622	7.33307	7.58669	-0.686246	-2.80382	0.0289862	0.621469
LGALSL	8.16471	7.8783	9.22607	8.28614	7.91079	7.55013	7.68629	6.43162	0.819405	3.27629	0.0154237	1.76468
LHX6	7.20965	7.05376	7.75862	7.28003	6.60259	6.24298	6.64731	7.24479	0.986529	3.49356	0.0116625	1.98141
LIF	8.02481	7.8716	6.6125	7.71747	8.72833	8.72096	7.81025	8.88606	-1.28488	-2.43833	0.0481076	0.410406
LIG1	7.88582	7.75882	7.4522	7.49817	6.91624	7.33378	6.52293	6.90929	1.44629	3.99193	0.0063103	2.72507
LIMCH1	5.32841	5.49665	5.89312	5.779	5.97636	5.98368	6.1823	7.87627	0.729791	2.41929	0.0494113	1.6584
LIN52	8.99735	8.1634	8.90241	8.4685	7.97453	8.21936	7.94416	7.19623	0.610961	2.6641	0.0351225	1.52728
LINC00467	8.72741	8.27538	8.44357	8.47233	8.87701	8.99568	9.20806	9.20357	-0.803166	-5.34524	0.00143251	0.57309
LINC00623	10.5507	10.6012	11.0469	10.7261	11.2927	11.063	11.2062	11.1501	-0.665664	-3.63184	0.00979797	0.630399
LINC00662	5.97338	6.1639	6.23074	6.42509	6.71822	6.35773	6.66505	6.96451	1.35742	4.70943	0.00278343	2.56227
LINC00997	6.84637	6.69585	5.83769	5.64962	5.87971	5.84298	5.80632	6.37799	1.07723	3.04949	0.0208008	2.10998
LINC02581	7.42291	7.77703	7.37591	7.45615	7.30615	7.01391	7.60844	7.11093	0.845464	3.98702	0.00634745	1.79684
LIX1L	9.43229	9.23319	9.95524	8.89851	9.21941	8.42576	8.18631	7.91862	1.47113	2.44173	0.0478785	2.77239
LMBRD1	9.20682	9.54655	9.42522	9.34955	10.1093	9.89586	10.0594	9.74319	-0.776838	-3.87527	0.00726129	0.583645
LMLN	6.73485	6.97591	6.78215	6.68173	7.14995	7.39797	7.28531	7.48905	-0.805724	-3.88441	0.0071814	0.572075
LMNA	10.2718	9.75094	9.19545	9.68471	9.06321	9.14784	9.15573	9.28552	0.940524	2.79398	0.0293789	1.91923
LMTK2	8.4074	8.37365	9.07762	8.63778	7.94228	7.99616	7.82228	8.10518	0.796591	4.49269	0.00353582	1.73699
LNX2	10.2502	9.98992	9.24355	9.50902	9.32123	8.59141	8.73843	8.46373	1.21136	3.58603	0.0103767	2.31555
LOC100130987	7.42459	7.49041	7.90424	7.23621	7.73836	8.45812	8.01016	7.67575	-0.61015	-2.83623	0.0277325	0.655129
LOC100288911	9.1024	8.01937	9.74007	9.3274	7.73532	7.82267	7.4746	6.03562	2.23846	3.97967	0.00640347	4.71892
LOC100505938	7.71699	8.04701	7.60481	7.49177	8.10423	8.63575	8.33816	8.22188	-0.918724	-3.44755	0.0123665	0.528977
LOC100506098	5.27463	5.31216	6.21878	6.54551	7.46377	8.89639	8.66441	8.66991	-3.87351	-7.27418	0.000256086	0.068227
LOC100506282	4.67243	4.42358	5.10852	5.91049	5.63952	5.87774	5.82934	7.14822	-0.8913	-2.59299	0.0387607	0.539128
LOC100506730	6.55382	6.90075	6.62585	6.31452	6.31433	6.17113	5.64126	5.57622	0.915927	5.88094	0.000852282	1.88678
LOC100507634	6.39163	6.21975	6.35403	6.39558	5.87061	5.81044	5.98117	5.38128	0.620422	2.5753	0.0397255	1.53732
LOC101927974	5.4353	5.7271	5.7137	5.86369	6.27984	6.23132	6.25908	7.63807	-0.690738	-3.432	0.0126147	0.619537
LOC101928014	6.31179	6.43846	5.56803	5.73769	6.40684	6.61677	6.67892	6.76487	-0.944739	-3.04407	0.0209519	0.519523
LOC101928076	6.84122	6.77215	7.25314	7.36159	7.43429	7.57084	7.43921	7.65635	-0.783872	-2.98606	0.0226445	0.580806
LOC102724156	6.16732	6.19061	6.3386	6.01056	6.89506	7.17223	6.58286	6.69655	-1.2528	-5.44955	0.00129116	0.419632
LOC145474	7.47517	6.53947	7.04952	6.76514	5.40293	5.68482	6.2521	7.06577	1.86425	4.21449	0.00485551	3.64078
LOC153684	7.37321	7.31976	7.01737	7.27482	8.05322	7.4797	7.96532	7.40523	-0.806068	-2.70444	0.0332209	0.571939
LOC283788	6.09318	5.87455	6.32012	6.52309	6.52105	6.63967	6.59664	8.11134	-0.678193	-2.98025	0.0228219	0.624947
LOC339803	8.35456	8.64803	8.52399	8.5006	9.23929	8.97882	8.94723	9.03708	-0.705011	-4.19493	0.00496717	0.613438
LOC389831	7.10884	7.40591	7.70044	7.24888	7.96266	8.20222	7.62322	7.97877	-0.97856	-3.61009	0.0100682	0.507486
LOC642852	6.65507	7.16189	7.46997	6.53154	7.05485	7.7445	7.42425	7.86493	-0.762545	-2.92965	0.0244318	0.589456
LOC646214	7.54195	7.10947	6.9578	7.04505	6.76195	6.47427	6.95722	7.34092	0.983206	2.49129	0.0446665	1.97685
LOX	6.70044	6.26115	6.54982	6.9814	7.39703	7.78057	7.71094	8.15952	-2.09044	-5.21591	0.00163259	0.23481
LOXL1	8.27608	8.14812	8.52732	8.74906	6.69905	7.69558	7.79038	7.88246	1.12404	2.86057	0.0268292	2.17956
LPCAT3	7.4654	7.28272	7.12928	6.72329	6.69251	6.55612	6.71425	6.54365	0.806021	2.58215	0.0393488	1.74838
LPCAT4	6.96347	7.1822	6.76951	6.6703	6.69975	6.5627	6.4522	6.43263	1.34586	2.42449	0.0490514	2.54181
LPGAT1	8.06118	8.30168	7.86251	8.29094	9.34379	8.89266	8.514	8.33033	-1.10771	-2.98049	0.0228144	0.464032
LPIN1	9.12386	8.6858	8.71366	8.23357	7.72185	7.33038	7.75489	7.97791	1.52271	4.90942	0.00224525	2.87329
LPIN2	10.0332	9.507	10.0779	9.94524	8.97134	8.80462	8.88551	9.57843	0.831469	2.85789	0.0269271	1.7795
LPXN	6.85175	6.35702	7.08566	6.3505	5.92101	5.88069	6.2902	6.17353	0.988668	2.94614	0.0238942	1.98435
LRP4	7.02148	7.43363	6.71493	6.74846	6.76553	6.45483	6.59902	6.60659	1.15974	4.12189	0.00541	2.23417
LRP6	7.68692	7.34952	6.9216	6.68496	7.12753	6.33038	6.33485	6.10518	1.01905	2.59256	0.0387835	2.02658
LRP8	8.7012	8.14934	8.72117	8.11634	7.13699	7.94515	7.1207	7.04745	1.05705	3.36388	0.0137684	2.08068
LRPAP1	8.64681	8.69091	9.34423	9.06641	9.45448	9.42433	9.49197	10.0912	1.25788	3.95289	0.00661228	2.39143
LRR1	6.93168	7.36798	7.81654	7.60903	7.7709	7.66	7.37347	7.85985	0.601072	3.95335	0.00660869	1.51684
LRRC1	8.86783	8.87817	8.93929	8.69554	8.54268	8.03623	8.26702	7.97436	0.60098	4.17176	0.00510309	1.51675
LRRC20	8.49001	8.64551	8.65331	8.81916	8.62994	8.10601	8.75054	8.77545	0.895904	3.7901	0.0080555	1.86077
LRRC37A2	7.63408	7.73904	7.47865	8.0581	8.17542	8.19392	8.75736	9.16935	-1.02477	-3.42826	0.0126753	0.491489
LRRC41	8.78924	8.71809	8.53134	8.55202	8.5985	8.4297	8.25659	7.96723	1.17432	3.07704	0.0200509	2.25686
LRRC59	11.1558	11.3893	10.9227	10.9717	10.6685	10.3751	10.3952	10.8536	0.738104	3.08086	0.0199492	1.66798
LRRC8A	10.4321	10.4041	10.3548	10.6254	10.1231	10.0043	10.0735	10.0347	0.770229	2.64782	0.0359226	1.70554
LRRC8E	7.27845	7.42307	6.88533	7.00113	7.99531	7.23218	7.69258	7.69634	0.926788	3.36504	0.0137479	1.90104
LRRFIP1	9.31526	9.42322	9.20352	10.0766	9.76684	9.77753	9.83438	9.8773	1.33901	2.51666	0.0431097	2.52978
LSM12	8.63038	8.61963	8.59421	8.83602	8.53632	8.62677	8.62029	7.90845	0.597007	5.52503	0.00119869	1.51257
LSM14A	10.8517	10.2569	10.8047	10.8407	10.0647	10.113	10.1419	10.3388	0.633872	3.53991	0.0109975	1.55172
LSM3	7.02059	6.56697	7.70674	6.68412	6.4888	5.80503	5.99526	5.30925	1.61377	3.00112	0.0221912	3.06051
LSM4	10.0231	10.3123	9.48176	9.24072	9.69945	9.84474	9.11137	8.90527	-0.934951	-2.62267	0.0371961	0.52306
LSM8	8.4489	8.76663	10.2219	9.38204	9.76974	9.71143	9.79089	9.60653	1.64717	2.9533	0.0236648	3.13218
LSS	9.69098	8.94084	9.62355	9.58661	8.40612	9.06377	8.98157	9.26418	0.745863	2.99711	0.0223111	1.67698
LUC7L2	8.79455	8.53539	8.54901	8.09882	8.11244	8.21582	7.91964	7.42677	1.05047	2.50438	0.0438557	2.07121
LUC7L3	7.28086	6.4941	6.68089	6.62994	5.53512	5.70984	5.61324	5.12184	0.988689	2.71491	0.0327455	1.98438
LYRM2	7.96157	8.25167	8.56339	8.57837	8.98635	9.51009	8.86295	8.24398	-0.845691	-4.91491	0.00223222	0.556444
LZTS3	8.81743	8.92478	8.92884	9.15833	9.2914	8.96049	9.59589	9.65224	1.0381	2.73151	0.0320061	2.05352
MACF1	7.08576	7.46361	7.51278	7.59455	7.11946	7.0517	7.06393	6.68131	0.749058	2.90169	0.0253733	1.68069
MACROD1	7.73139	7.79325	7.51491	7.65514	8.03881	7.3699	7.8282	7.91701	-0.688046	-3.43926	0.0124981	0.620694
MAFK	8.61839	9.34656	9.07983	9.48259	10.033	10.368	10.1722	9.77993	-1.01833	-3.24049	0.0161613	0.493687
MAGED2	9.31936	8.91707	9.16058	9.437	9.85158	9.26683	9.85846	10.2917	-0.812839	-3.39492	0.0132291	0.56926
MAGEF1	7.93676	7.93834	7.96538	8.42576	7.96492	7.59455	7.58886	7.43087	0.590385	6.28036	0.000591481	1.50565
MAGI3	9.0379	8.89042	8.18943	8.52931	8.84887	8.59507	9.26966	8.81602	1.62166	2.413	0.0498496	3.07729
MALAT1	10.0504	10.0248	10.2064	10.8558	10.5044	10.5115	11.2217	11.4857	-1.08199	-3.75486	0.00841179	0.472377
MALSU1	6.89603	6.20242	6.35473	5.916	5.36947	5.67638	5.65076	5.50144	1.07515	3.06315	0.0204251	2.10694
MALT1	7.86202	7.60711	8.54743	7.91612	7.90436	8.10129	8.26021	7.14751	1.01557	2.49114	0.0446759	2.0217
MAN1A2	10.609	9.98071	11.2594	10.6743	9.85792	9.55779	10.3947	9.96031	0.905449	2.63617	0.0365066	1.87313
MAN1B1	8.41384	8.47468	8.6027	8.68356	8.0955	7.96999	8.26782	8.24103	0.674853	4.4616	0.00366132	1.59643
MAP1B	6.55244	6.75956	6.98903	6.97292	7.22651	7.26332	6.85437	6.34518	1.26038	2.6538	0.0356265	2.39559
MAP1LC3B	9.96423	10.0348	10.297	10.4236	9.72704	9.35755	9.88672	9.50259	0.652839	4.06917	0.00575682	1.57226
MAP2	8.55363	8.92166	8.34696	7.95123	7.71342	7.40982	8.02104	7.09096	1.14359	3.05164	0.0207411	2.2093
MAP2K2	7.27352	7.47021	7.60088	7.8358	7.64767	7.76852	8.21587	8.06075	1.32645	2.64611	0.0360079	2.50784
MAP3K2	8.75161	8.19957	8.27263	6.95884	8.16742	7.90207	7.60466	7.1373	0.981675	3.94602	0.00666705	1.97476
MAP3K3	8.68843	8.30766	8.77347	8.32229	8.29172	7.71576	7.66356	7.4876	0.751283	4.71003	0.00278162	1.68329
MAP3K7	6.86134	7.43179	7.97579	7.23898	6.97441	6.99684	6.68145	6.07146	1.08543	3.13048	0.0186781	2.122
MAP3K9	8.15036	7.68538	8.81922	7.85966	7.49793	7.50247	6.64861	6.57788	1.0554	2.46365	0.0464289	2.0783
MAP4	9.40346	9.54326	9.00138	9.23213	8.65964	8.82334	8.70701	8.22193	0.723158	3.39269	0.013267	1.65079
MAP4K4	9.22383	8.92119	8.82187	8.51029	8.77212	8.19086	8.22718	7.62819	0.780686	2.53921	0.041774	1.71795
MAP7D1	8.10182	8.24831	8.10003	8.04401	7.7341	7.4822	7.10842	6.5043	1.17173	3.52599	0.0111928	2.25282
MAPK1	10.8873	10.6577	10.1853	10.2015	9.88975	9.82668	9.85695	9.51905	0.833632	2.82015	0.0283473	1.78217
MAPK1IP1L	9.92383	10.0692	10.5442	10.191	9.74658	9.78011	9.3548	9.20139	0.716798	3.56542	0.0106493	1.64353
MAPKAP1	9.00464	8.86508	8.91025	8.40791	8.52881	8.43854	8.34917	7.28882	0.985661	3.2005	0.017031	1.98022
MAPKAPK3	8.95791	8.75739	8.26651	8.65474	8.21621	8.10544	8.33816	8.07012	0.901744	3.46581	0.0120816	1.86832
MAPKAPK5	8.12557	8.16345	8.17168	8.31949	7.8226	7.67483	7.66633	7.08417	0.763892	3.11833	0.018981	1.69806
MAPRE2	8.09191	8.46389	8.27426	8.09682	8.52266	8.01005	8.7862	8.1815	1.42092	2.61381	0.037656	2.67756
2019-03-02	9.11621	8.81346	9.34625	9.16516	8.75532	8.75462	8.84605	8.91761	0.792432	6.33806	0.00056189	1.73199
2019-03-05	8.21626	8.61684	8.54021	8.61603	8.56381	8.49245	8.29572	7.93227	1.18807	3.68289	0.0091944	2.27848
2019-03-08	5.49921	5.70266	5.93168	6.03958	5.80529	6.1819	6.3302	7.91528	1.64632	3.59311	0.0102848	3.13034
2019-03-09	7.18547	7.17033	6.91719	7.11155	7.27342	6.74228	7.29159	6.86134	0.598528	3.08309	0.0198902	1.51417
MARCKS	7.31079	6.76168	6.34447	6.54396	6.00135	6.51396	6.08725	5.86641	0.854912	3.79849	0.00797316	1.80865
MARK1	7.30159	6.94158	6.81224	6.23324	5.85524	6.82718	6.30506	6.42223	1.38657	5.72648	0.000986402	2.61456
MARK3	8.80009	8.76881	9.72165	9.33961	8.40416	8.80687	8.65532	8.74493	0.653381	2.45012	0.0473184	1.57285
MARVELD1	10.7242	10.5629	10.8167	10.9387	9.79584	9.77213	10.3209	10.2409	0.801333	4.21967	0.00482643	1.74271
MARVELD3	7.21994	7.73802	6.57243	7.52638	7.82674	8.0994	7.98008	7.36212	-0.841422	-2.52359	0.0426949	0.558093
MATN2	9.49671	8.81877	8.08194	7.80019	8.4843	7.34935	7.2556	6.29333	1.92578	2.51626	0.0431339	3.79943
MAVS	7.5549	7.42249	7.93752	7.71094	7.45327	7.12588	7.56217	7.7161	1.11411	3.57086	0.0105766	2.16461
MBNL1	9.39352	9.07342	9.0969	9.12179	7.10538	7.22014	7.7445	6.72615	2.34437	8.55237	9.90847e-05	5.07838
MBNL1-AS1	7.97613	8.14583	8.16887	8.32647	7.8846	7.50764	8.09218	7.4559	1.34915	4.44812	0.00371729	2.54762
MBOAT1	7.68762	7.63067	7.50795	6.97338	6.97842	7.06609	6.80929	6.99435	0.830516	4.0155	0.00613539	1.77832
MBP	5.00585	5.03034	5.44228	5.7866	6.16289	6.21354	6.40701	7.59761	-0.9618	-2.50735	0.0436746	0.513416
MBTPS1	6.9922	7.81839	7.4307	7.22776	7.17333	7.02425	6.93452	7.48559	1.02607	2.83232	0.0278809	2.03647
MCAM	7.49217	7.96151	7.39086	7.56872	7.61154	7.89269	7.44849	7.20838	1.40287	3.02461	0.0215038	2.64428
MCCC2	9.54081	10.0441	9.46752	9.19641	9.34939	9.65548	9.44971	9.09241	0.769763	3.31317	0.0147017	1.70499
MCEE	8.05945	7.95443	8.78807	8.53555	9.19074	8.98871	9.16704	9.43515	-1.37706	-3.81768	0.00778829	0.385003
MCM2	10.4683	10.5842	10.4421	10.2101	9.6611	9.73439	9.25788	9.89395	1.00647	4.8439	0.00240752	2.00899
MCM3	10.3884	10.5203	10.6206	10.2536	9.73125	9.96931	9.55528	10.1355	0.828436	5.36309	0.00140713	1.77576
MCM3AP	8.85938	8.6987	9.46091	9.16471	8.0289	8.57467	8.57781	8.80326	0.839505	2.72443	0.032319	1.78944
MCM4	6.47298	6.6792	5.89458	6.38526	6.89772	6.72069	6.61206	6.09845	0.600022	2.4953	0.0444164	1.51574
MCM5	8.52877	8.59193	8.25918	8.1814	7.33271	7.70619	6.94205	7.59134	1.11493	3.92944	0.00680135	2.16585
MCM6	7.87147	7.45557	7.848	7.13924	7.0421	6.91862	6.70418	6.42928	1.23663	4.36082	0.00410358	2.35647
MCM9	7.62352	7.44377	7.08406	6.58256	6.5472	6.62205	5.98755	5.18706	1.24775	3.28314	0.0152866	2.37471
MCMBP	9.22538	9.20021	9.47816	9.37178	8.78182	8.82668	8.48152	8.03782	0.813059	8.64537	9.29149e-05	1.75693
MCOLN3	7.00383	6.88582	6.70957	6.99311	7.07991	6.82324	7.00113	6.96347	0.613555	2.44845	0.0474291	1.53003
MCTS1	6.47654	6.36352	6.8896	6.96394	6.63546	7.12928	6.9956	6.8134	-0.94237	-3.13845	0.0184823	0.520377
MDC1	7.23343	7.72048	7.16461	7.12763	6.78503	6.74443	6.40854	6.68018	1.07103	3.51777	0.0113099	2.10093
MDM1	8.38944	8.21631	7.94181	7.02536	7.47808	7.44543	6.84837	6.38871	0.923126	2.42522	0.0490013	1.89622
MDM2	11.0757	9.7618	10.5446	11.0023	9.12797	9.41682	9.56725	9.04232	1.10179	3.30147	0.0149267	2.1462
ME1	11.1119	10.9362	9.68415	9.97301	10.6267	10.09	9.53957	8.78198	-1.80803	-3.02292	0.0215526	0.285582
MED11	8.23821	8.47107	8.21524	8.17043	9.07007	9.20083	9.02051	8.85549	-1.13119	-8.86785	7.98596e-05	0.45654
MED13	9.51999	9.50726	9.73069	9.35098	9.7471	9.61881	9.76765	9.50478	1.63479	3.14604	0.0182977	3.10542
MED13L	9.99649	9.39926	9.86096	9.63516	9.45026	9.09534	9.26606	9.30458	0.642346	2.74728	0.03132	1.56087
MED15	9.7687	10.3403	10.115	10.383	10.5713	10.1883	10.3482	10.0623	0.58996	3.13876	0.0184746	1.50521
MED19	8.32962	8.48438	8.68011	8.69101	9.00801	8.90247	9.02567	9.06434	-0.841079	-3.26815	0.015588	0.558226
MED23	6.54257	6.72697	6.81941	6.47735	6.83567	6.33575	6.56026	6.28485	0.931448	3.3834	0.0134265	1.90719
MED26	8.29485	7.72738	7.97608	8.14149	7.50859	7.53442	7.21839	6.87529	0.773619	3.87373	0.00727494	1.70955
MED27	9.34585	9.25972	9.36966	9.59337	9.33952	9.1324	9.47202	8.49633	0.764899	2.58323	0.0392899	1.69925
MED28	7.20173	7.07114	7.10967	6.51554	7.35147	6.88118	6.34767	6.00854	-0.896263	-3.03552	0.0211924	0.537277
MED29	8.8289	8.61051	8.66288	8.87231	8.28369	7.98459	7.95128	7.85275	0.828073	4.83502	0.00243051	1.77531
MED31	9.67101	9.68506	9.39191	9.11236	10.2701	9.94272	10.1678	9.94978	-1.0139	-4.05926	0.00582473	0.495206
MED7	7.09993	7.52034	7.91862	7.2113	8.18488	8.47504	8.04696	7.84348	-0.976683	-2.84933	0.0272422	0.508147
MEF2A	8.62732	8.24665	8.37217	9.22096	8.74238	9.12221	8.87649	9.33976	0.733867	2.87255	0.0263959	1.66309
MEIS2	8.95684	8.71781	8.69282	8.83476	7.66249	7.79246	8.04576	7.92481	1.01376	4.90096	0.0022655	2.01917
MEIS3P1	9.24191	8.96038	9.15097	9.26256	9.17403	8.62363	8.55681	8.07879	0.664913	2.54835	0.0412449	1.58547
MELTF	8.90047	9.02666	9.36041	9.3665	8.7654	8.49269	8.58173	8.49917	1.08747	2.91201	0.0250213	2.12501
MERTK	5.52763	5.88606	6.81647	6.02658	5.70929	5.7939	5.76155	6.8485	2.1276	3.15095	0.0181795	4.36991
METAP2	10.3314	10.9419	11.0714	10.898	10.8698	10.9638	10.8103	10.9184	1.1691	3.2311	0.0163613	2.24872
METTL5	6.1809	5.73579	5.89821	5.66704	5.3107	5.32481	5.01703	4.80684	1.11594	5.72774	0.00098522	2.16736
MFAP3	8.17946	7.9607	8.54697	7.85512	8.53652	8.79828	8.66846	8.40812	-0.708311	-3.01653	0.0217379	0.612036
MFAP5	5.70487	3.63459	4.99141	7.04723	6.28836	6.51979	6.02989	7.04963	-3.08298	-5.6541	0.00105736	0.118013
MFHAS1	9.39496	9.35471	9.05737	9.9306	9.29996	8.75071	8.8333	9.31175	1.23901	3.8569	0.00742503	2.36037
MFSD1	10.2549	10.228	10.1732	9.97565	10.0017	9.54005	9.66614	9.45393	0.635607	3.40998	0.0129757	1.55359
MFSD13A	7.47921	7.38249	6.804	6.60881	6.62542	6.08852	6.37173	6.15015	2.17026	4.65949	0.00293944	4.50104
MFSD4B	6.13607	5.9991	6.28817	6.09402	6.08746	5.92505	5.82528	7.06867	-1.25426	-2.67369	0.0346603	0.419207
MFSD5	8.34722	8.50267	8.44207	8.00028	7.93522	7.67313	7.44286	7.11718	1.01777	2.85526	0.0270234	2.02479
MFSD6	9.43018	9.28921	9.28381	8.81481	9.00902	8.18666	8.14445	7.91391	0.91234	3.2744	0.0154616	1.8821
MGAT2	9.75387	9.76899	9.8584	9.39457	9.16295	8.51519	8.35028	7.91576	1.50211	3.89948	0.00705162	2.83256
MGAT4B	8.3423	8.68222	8.95359	8.8211	7.54172	7.7738	7.68573	8.01998	0.769118	7.05136	0.000306418	1.70423
MGAT5	9.25006	9.23812	9.95117	9.67013	9.23795	9.58259	10.1225	9.77592	0.706993	3.32179	0.0145382	1.6324
MGEA5	10.7477	10.286	10.1981	9.7082	9.65533	9.61138	9.37962	8.90764	1.2901	2.87804	0.0262	2.44544
MGME1	9.38278	8.91549	9.72697	8.80345	8.73728	8.65843	8.11925	7.82267	0.972623	3.14985	0.0182058	1.9624
MGST1	8.20046	7.7284	7.14924	8.01692	7.84549	7.78359	7.48333	6.93605	-0.850611	-2.99442	0.0223917	0.55455
MGST2	8.97917	9.05181	9.50124	9.12319	9.34868	9.65564	9.68981	9.76439	-0.646979	-3.58624	0.0103739	0.638616
MGST3	11.7264	11.8025	11.4482	11.1521	12.049	12.0265	11.646	11.7179	-0.865315	-5.27383	0.00153933	0.548927
MIB1	10.8487	10.5518	11.4211	11.1666	10.3109	10.4585	10.641	10.2742	1.6315	3.32096	0.0145539	3.09834
MIB2	7.45689	7.28133	7.63575	7.10999	6.59902	6.51175	6.36842	6.17832	1.02525	3.69549	0.00905178	2.03531
MICAL3	6.51665	6.86171	6.68748	6.36177	6.71768	6.45763	6.95536	6.74025	-0.623654	-2.89905	0.0254641	0.649025
MICALL1	7.70016	7.58323	7.92594	7.81417	7.22901	6.83731	7.20682	6.92351	1.37388	8.07938	0.000138729	2.59167
MICB	8.83067	8.49394	8.56438	8.57573	8.70605	8.09993	7.51317	7.62819	0.748223	2.48625	0.0449827	1.67972
MIDN	9.15836	8.93496	8.29154	6.72028	6.95082	6.24051	5.6761	7.34376	1.79808	2.4583	0.0467787	3.47757
MIEF1	8.10538	8.12252	8.16672	7.80349	7.37921	7.37191	6.80594	6.88923	1.39362	5.18957	0.00167708	2.62737
MIER1	7.04723	6.89045	7.1265	7.0751	6.94556	6.81698	6.53931	6.23132	0.850065	2.74727	0.0313204	1.80258
MIIP	8.89439	9.14114	9.45024	9.42643	9.11842	9.19318	9.80255	9.25023	0.651791	3.24788	0.0160061	1.57112
MIR210HG	6.91791	6.83213	6.21665	6.81352	7.42341	8.04461	7.50072	7.91725	-2.10332	-4.9653	0.00211653	0.232722
MIS18BP1	8.01987	7.44675	8.11956	7.87203	7.60777	7.77729	7.26557	6.70777	1.39193	3.57427	0.0105313	2.6243
MITF	9.43619	9.12879	9.63323	9.61837	8.98165	8.99005	9.22644	8.18388	0.924754	3.01492	0.0217845	1.89836
MKI67	7.34243	7.98351	7.91713	6.85748	6.31433	6.67976	5.78869	5.63517	1.43313	3.99822	0.00626309	2.70032
MKRN1	9.95293	9.44632	9.71944	9.46005	9.37823	9.1469	8.97068	8.65499	0.800661	3.71436	0.00884274	1.7419
MKRN2	8.80029	8.13735	9.08406	8.55367	7.7389	7.87344	8.09882	7.48438	0.804927	2.88351	0.0260061	1.74706
MLF2	9.4686	9.69554	9.34312	9.1513	9.11147	8.80497	8.57259	8.90238	0.958012	4.7515	0.0026592	1.94263
MLH3	6.19239	6.66818	6.73917	6.47216	6.91815	6.854	6.56163	6.37643	-0.62437	-2.56523	0.0402866	0.648703
MLLT3	8.47326	8.3411	8.41325	8.07393	8.30419	7.78326	7.99526	8.15081	2.01379	3.50625	0.0114763	4.03842
MLLT6	7.39103	7.65592	7.73742	7.50867	8.24275	7.86474	8.38133	8.40965	0.844988	3.52763	0.0111696	1.79625
MLST8	8.12133	8.37569	8.3067	8.16486	8.28026	7.94011	8.4224	8.4643	0.698478	2.50617	0.0437463	1.62279
MLXIP	8.59051	8.4138	8.53656	8.62673	8.1636	7.78024	7.60028	7.74631	0.75682	5.43524	0.00130958	1.68976
MMAB	8.08316	8.40212	7.54466	7.77492	8.57315	8.83738	8.41155	8.85786	-0.928796	-2.62741	0.0369527	0.525297
MMP14	8.57879	8.68194	8.90932	9.05894	8.43041	8.22506	9.02796	9.00913	0.656948	3.16834	0.0177671	1.57674
MMP28	6.09656	6.01458	6.38871	6.65378	5.96116	5.61736	5.39266	6.37591	1.23444	3.27154	0.0155194	2.35289
MNT	7.05072	7.45179	6.95489	7.69711	6.88484	7.16993	6.50016	7.29352	0.632834	2.86536	0.026655	1.55061
MOB1A	7.80851	8.00871	8.18309	7.22342	7.79999	8.02796	7.26097	6.83782	0.798793	5.23319	0.00160412	1.73965
MOCS2	8.59526	8.69919	8.41384	7.88087	8.30716	8.55013	8.44444	8.19338	0.883201	3.28548	0.0152402	1.84446
MON1B	7.75188	7.69766	7.74967	7.77353	7.39815	7.44211	7.42475	7.44344	0.826617	8.09859	0.000136802	1.77352
MOV10	6.13627	6.40837	6.88838	6.44907	6.13586	6.27947	6.09908	5.99458	0.79671	2.61128	0.0377882	1.73714
MPDU1	8.52372	9.33537	9.10544	9.27982	10.0961	10.0601	9.7788	9.22723	-0.934811	-2.48377	0.0451388	0.523111
MPHOSPH8	9.1689	9.17777	9.01628	8.56818	9.66894	9.31422	9.19923	8.46385	-0.670197	-2.88641	0.0259042	0.628421
MPP5	9.14677	8.83213	8.58958	8.91746	8.17827	8.17827	7.66406	7.48035	1.22035	4.32861	0.00425724	2.33004
MPP6	6.62117	7.20232	6.81275	6.50398	6.42677	6.51979	5.88631	5.42828	1.23722	3.48079	0.0118535	2.35744
MPP7	7.95983	7.85468	8.03133	7.61699	7.94052	8.10701	7.64595	6.52105	0.886172	2.4675	0.046179	1.84827
MPPE1	10.1855	10.2107	10.3668	10.0824	9.37199	9.59529	9.57635	9.39148	0.675895	4.52306	0.00341784	1.59759
MPV17L2	7.72989	7.79077	7.67518	7.678	7.49649	7.18656	7.47897	7.23888	0.803456	3.07146	0.0202004	1.74528
MPZL1	7.40523	7.88874	7.85755	8.04494	8.32571	8.00675	7.93286	7.25077	0.822279	2.64456	0.0360849	1.7682
MPZL2	6.02503	6.41109	5.9674	5.82909	6.17313	6.43146	6.5281	6.60125	-1.89231	-4.65928	0.00294012	0.269376
MRAS	7.94175	8.01352	7.967	7.54048	7.95193	7.2148	7.43271	7.17383	0.810358	3.26001	0.0157546	1.75365
MRC2	7.87866	7.65363	8.77205	8.34545	8.96486	8.08023	8.50518	8.38094	-0.651206	-2.62071	0.0372973	0.636748
MRGBP	9.32751	8.94131	9.15894	8.68811	8.10198	8.20114	7.7654	7.53908	1.21557	5.7795	0.000937838	2.32232
MRPL27	10.2727	10.5105	10.2873	10.1894	10.8626	10.8095	10.7848	10.8813	-0.694825	-4.7616	0.00263029	0.617784
MRPL33	10.6711	11.4239	12.0297	11.9749	12.2224	12.2101	11.8918	12.0013	-1.02001	-2.5307	0.0422728	0.493114
MRPL43	9.85255	9.50072	9.52125	9.39665	9.52847	9.38472	9.26437	9.20589	-0.678475	-2.6072	0.038003	0.624826
MRPS10	10.1867	10.1203	10.0673	9.7797	9.91518	10.1073	9.79339	9.7766	-0.720653	-3.8795	0.0072242	0.606823
MRPS14	7.69237	7.69787	7.1633	7.64451	7.07286	7.26491	7.43596	7.43079	-1.56415	-3.97096	0.00647062	0.338178
MRPS16	8.80161	9.2334	9.20002	8.49281	9.43831	9.74091	9.42314	9.40386	-0.769064	-3.53	0.0111361	0.586798
MRPS17	9.15881	9.70487	9.85936	9.36787	9.83423	10.5489	10.1625	10.044	-0.747938	-3.08081	0.0199506	0.595454
MRPS18A	8.64656	8.6812	8.10077	8.34935	8.86363	9.02017	8.63517	8.69255	-0.667795	-2.51945	0.0429424	0.629468
MRPS2	8.28225	8.876	9.15388	9.02317	8.35513	8.34921	7.97258	8.43717	0.781811	3.98016	0.00639976	1.71929
MRPS27	10.1009	10.2688	10.2397	9.48121	9.39339	9.79315	9.67812	8.8108	0.750827	2.54064	0.0416907	1.68276
MRPS33	10.0429	10.381	10.16	10.1657	10.8188	10.6704	10.5959	10.3346	-0.800079	-3.69246	0.00908579	0.574318
MRPS6	10.7629	11.1931	10.3606	11.6253	12.3629	11.7351	11.4926	11.6733	-1.13482	-2.79355	0.029396	0.455391
MSANTD3	8.63891	8.54705	9.01179	8.89815	8.5306	8.08746	8.03919	8.26266	0.695418	4.12289	0.00540362	1.61935
MSL1	10.38	10.0946	10.3994	9.98924	10.1212	9.62626	9.47425	9.39966	0.816381	2.89906	0.0254639	1.76098
MSL2	8.89209	8.46127	8.31728	8.3122	7.76904	7.86709	7.63517	7.41507	1.03536	3.37064	0.0136489	2.04963
MSTO1	7.84354	7.52724	7.36265	7.54264	6.92339	7.09571	6.99073	7.24802	0.700382	3.66818	0.00936404	1.62494
MTA1	5.69738	5.59156	5.70072	5.77321	5.53387	5.96878	6.02259	7.22023	0.704269	2.57306	0.0398498	1.62932
MTA2	6.93487	6.64947	5.77979	5.88166	4.90545	4.96855	4.85748	5.30852	1.45896	2.68505	0.0341212	2.74911
MTCL1	9.44615	9.52028	8.96927	8.70764	9.4417	9.1091	9.48089	9.2987	1.68001	3.75386	0.00842209	3.2043
MTDH	11.1081	11.3255	10.314	10.7198	10.6527	9.94219	9.89489	9.32789	1.2002	2.99595	0.0223457	2.29771
MTFR1	8.65646	8.69007	8.78133	8.66814	8.34247	7.98299	7.79513	7.164	1.116	3.6227	0.00991056	2.16745
MTG2	7.84059	7.50708	7.30825	7.14313	6.86059	6.99537	6.74873	6.59694	0.97862	3.70377	0.00895942	1.97058
MTHFD1	11.2246	11.6012	11.2769	11.0276	11.0098	10.811	10.9497	11.0308	0.58533	4.2124	0.00486729	1.50038
MTIF3	9.90898	10.0552	9.67055	9.66033	10.3974	10.3582	10.2567	10.3454	-0.897594	-13.8495	5.24804e-06	0.536781
MTMR1	8.20677	7.79935	7.67023	7.76414	7.41193	7.4797	7.24336	6.99141	0.606612	3.41619	0.0128728	1.52268
MTMR12	10.4052	10.5186	11.1781	10.7656	10.1654	10.0509	10.1171	9.78673	0.787262	3.75734	0.00838611	1.7258
MTMR2	7.67419	7.81134	7.60615	7.32454	7.36413	7.32048	6.83857	7.88606	0.717706	2.84008	0.0275876	1.64457
MTMR4	10.0368	10.2909	10.0393	9.93748	10.1642	9.54637	10.073	9.97443	1.1705	4.10814	0.00549813	2.2509
MTPAP	9.45695	9.1333	9.234	9.24619	9.18671	9.25089	9.08523	8.15947	-2.33097	-2.82729	0.0280724	0.198751
MTRR	10.1275	9.92241	9.77382	9.51515	9.10345	9.08892	9.67087	9.37992	0.685399	3.03024	0.0213426	1.60815
MTUS1	8.57202	8.79695	9.21483	9.59163	9.96695	9.60359	9.64487	9.87286	-1.23506	-4.20446	0.00491238	0.424824
MUM1	7.73437	7.7498	7.4851	7.20633	7.50406	6.90147	6.77043	6.32283	1.09394	2.46468	0.0463618	2.13457
MX1	8.48679	8.46287	9.0242	7.65284	10.0237	9.4946	9.38059	10.2499	-2.05962	-3.91741	0.00690067	0.239878
MXRA7	8.7211	8.49458	7.71184	8.81401	7.98999	7.71918	7.43813	7.62461	1.51733	3.46501	0.0120941	2.8626
MYADM	9.35852	9.23953	9.73234	10.1068	8.96872	9.07203	9.20056	8.63517	0.916379	3.24131	0.016144	1.88737
MYBBP1A	8.31116	8.28012	7.08513	7.82318	7.42945	7.3557	7.09814	7.15977	0.911775	2.54722	0.04131	1.88136
MYBL2	8.78011	8.95146	8.63536	8.10894	8.16143	8.03716	8.00028	7.63016	1.27071	3.09401	0.0196035	2.4128
MYH10	10.486	10.8568	10.6033	9.79414	10.1601	10.032	9.81097	9.63706	0.740962	2.70446	0.0332201	1.67129
MYL12A	6.20046	5.57682	6.6489	6.0781	7.37608	6.76129	6.06803	4.95	0.671162	2.54108	0.0416654	1.59236
MYLK	9.05197	8.42903	8.23673	7.57773	7.77518	6.38526	6.30378	5.20711	1.30675	4.19568	0.00496281	2.47383
MYLPF	5.39403	5.44294	7.08396	5.48188	6.06178	9.21279	7.66263	6.51128	-1.16284	-2.79937	0.0291629	0.446633
MYO10	6.88215	6.83276	7.42358	6.83023	6.82464	6.51128	6.0676	6.08576	1.48689	3.76167	0.00834157	2.80284
MYO1C	9.85848	9.95797	9.52972	10.7851	10.0539	10.2331	10.656	11.0764	1.39711	3.11553	0.0190516	2.63374
MYO5A	10.462	10.0199	9.80287	9.18918	9.51924	9.58145	9.27065	9.73512	0.932839	5.59323	0.00112152	1.90903
MYO5B	6.75074	6.45121	6.62264	6.53387	6.53947	6.42105	6.64371	6.06674	1.10033	2.49518	0.044424	2.14403
MYO7A	7.86821	8.66974	8.58684	8.12799	8.7739	8.52943	8.77985	8.19155	0.666287	2.79741	0.0292413	1.58698
MYO9A	8.12148	7.8438	8.34501	7.66199	7.84781	7.66562	7.70439	6.86282	0.685937	2.66933	0.0348699	1.60875
MYRF	7.0974	7.12402	7.58714	7.0781	7.13299	6.88338	6.54055	6.70404	0.590185	2.42272	0.0491739	1.50544
N4BP2L2	10.0739	9.83357	10.0342	9.75365	10.1184	10.339	10.2768	10.1888	1.2396	3.29517	0.0150493	2.36133
N6AMT1	5.86962	6.53683	6.3535	5.68089	6.59081	7.46597	6.8363	6.32589	-1.53207	-2.51775	0.0430443	0.345781
NAA25	7.57901	7.2484	7.11614	7.39532	7.10066	6.90472	7.08204	6.59171	1.8032	5.1102	0.00181966	3.48994
NAA30	8.10737	8.5299	8.5549	8.12784	8.49913	8.22925	7.76481	7.15269	1.60801	5.33806	0.00144286	3.04832
NAA40	9.60402	9.21883	9.1533	8.91925	8.8219	8.72687	8.8289	8.34802	0.991273	3.03514	0.0212032	1.98794
NAA50	11.0569	11.1544	10.7998	11.1109	10.5404	10.4232	10.6385	10.2311	0.92755	3.27125	0.0155252	1.90204
NAB1	7.16972	6.97407	7.43171	6.84373	6.86888	6.48398	6.20105	5.91958	1.05839	3.46538	0.0120883	2.0826
NACC2	8.97965	8.44464	8.35988	8.04357	7.57849	7.26134	6.87529	7.08055	1.43318	5.25619	0.00156707	2.70042
NADSYN1	7.96532	7.94936	7.49121	7.56125	7.40259	7.50279	6.9965	6.97957	0.792962	3.10339	0.0193608	1.73263
NAGLU	7.86814	8.05566	8.1336	8.00039	7.3231	6.60377	6.85262	7.03353	1.03657	6.73397	0.000398829	2.05134
NAGPA	8.17592	8.06641	7.98766	7.94445	7.49897	7.60666	7.14893	6.15745	0.870877	2.76751	0.0304628	1.82877
NAP1L1	11.7986	11.7561	12.0717	11.7322	11.1793	11.1045	11.2549	11.3574	1.26584	2.79946	0.0291595	2.40468
NCK1-AS1	7.35887	7.19298	6.49025	6.64429	7.07382	7.91163	7.69822	8.0581	-1.03645	-2.75132	0.0311471	0.487527
NCOA1	8.18344	7.60622	8.43104	7.99927	7.44783	7.26585	7.48446	7.21393	0.890835	4.26502	0.0045798	1.85425
NCOA5	6.72042	7.16219	6.68313	6.56758	6.824	6.6414	6.4596	7.2751	1.11173	2.45561	0.0469551	2.16105
NCOA6	9.34325	8.91385	9.62852	9.19138	8.16511	8.34762	8.44182	8.35407	1.21088	9.52002	5.21829e-05	2.31479
ND6	8.03848	7.2605	7.80103	8.41785	8.50359	8.54705	8.61982	9.00222	-1.03168	-2.8577	0.026934	0.489139
NDFIP1	9.12122	8.76818	9.70176	9.12223	8.67497	8.40271	8.5404	8.33096	0.718842	4.41634	0.00385301	1.64586
NDFIP2	7.92819	8.2817	8.87799	8.80845	8.34136	8.79142	8.82594	7.97281	0.828998	3.50796	0.0114514	1.77645
NDRG1	11.2002	11.4045	10.8701	11.8864	12.4593	12.1276	11.8352	12.2439	-1.08456	-3.63061	0.00981307	0.471535
NDRG3	6.83352	6.95965	7.2891	6.64645	5.59036	6.31759	5.81686	4.65421	1.55608	3.11504	0.0190639	2.94053
NDST1	8.34199	7.89657	8.45418	8.58109	8.01759	7.48002	7.90454	7.52935	0.841735	3.68192	0.0092055	1.7922
NDUFA3	9.59272	9.9649	9.59268	9.59772	10.1919	10.3234	10.0153	10.6317	-0.770765	-3.70862	0.00890572	0.586107
NDUFB11	9.79653	10.3801	10.6809	10.5778	10.8316	10.7748	11.0196	10.9775	-0.755648	-3.24011	0.0161694	0.59228
NDUFB2	10.0034	10.6289	11.1539	10.6109	11.4378	11.4664	11.2703	11.3273	-0.656755	-2.68589	0.0340815	0.634304
NDUFB5	10.6389	11.138	10.9295	10.5487	11.321	11.3857	11.212	11.1198	-0.633892	-3.33936	0.0142114	0.644435
NDUFS4	9.12195	9.52812	10.7797	10.5017	10.7084	10.8531	10.9491	10.6807	-1.24429	-2.54579	0.0413924	0.422117
NEDD4L	5.9798	5.83491	6.00899	6.24203	6.0847	6.12701	6.13093	6.76381	1.27003	2.47294	0.0458285	2.41167
NEK4	8.8989	8.56354	8.34265	8.10271	7.89664	7.75949	7.74792	5.99095	1.32605	2.65447	0.0355935	2.50715
NELFB	9.31027	9.12223	8.67221	8.84584	8.60196	8.3716	8.20006	8.1394	1.05094	3.41346	0.012918	2.07188
NELFCD	9.43319	9.69761	9.91949	9.55901	9.07561	9.11808	8.98311	9.02796	0.824376	10.5743	2.76243e-05	1.77077
NEO1	8.33145	8.16571	9.41737	8.33038	6.65821	8.2866	7.92742	7.46001	1.58714	3.44395	0.0124235	3.00453
NEU3	7.58676	7.45442	7.96728	7.44774	6.80038	6.7211	6.47735	6.00675	1.35572	8.19264	0.000127797	2.55924
NEURL1B	8.57701	8.36829	8.64137	8.57262	8.80607	9.4196	8.98117	9.80087	-0.64194	-2.90928	0.0251139	0.64085
NF1	8.34952	7.68138	6.93864	7.08438	6.65005	5.84699	5.6011	5.56316	0.806887	2.57696	0.0396339	1.74943
NF2	8.57607	8.78116	8.80752	8.56274	8.29264	8.0663	7.72792	7.79338	1.71813	4.3703	0.00405955	3.29009
NFAT5	10.1225	9.50094	10.8238	10.1779	9.89506	10.3128	10.2703	8.89178	1.15928	2.71483	0.032749	2.23346
NFATC2	6.97957	7.24508	7.13668	7.05115	6.92029	6.85574	7.33163	7.13206	0.880354	4.22227	0.0048119	1.84083
NFATC3	6.94357	6.74886	7.03133	6.93993	6.71466	6.69572	6.68145	7.64731	1.16767	4.11771	0.00543659	2.24648
NFE2L3	9.31701	8.71833	8.35672	7.48099	7.75562	7.45631	7.49113	6.95884	1.35693	2.50955	0.0435401	2.5614
NFIA	6.75742	7.38154	6.10392	6.05983	6.083	5.72982	5.6401	5.52607	1.24331	2.74879	0.0312551	2.36741
NFIX	7.77228	8.18413	7.75101	8.28919	6.69084	7.72948	7.36519	6.99616	0.631311	2.96449	0.0233108	1.54897
NFYB	8.75972	8.67737	9.5305	8.22497	8.47086	8.12536	7.84981	7.19564	1.275	3.35373	0.0139499	2.41999
NGRN	8.93248	8.33244	9.68391	11.0903	9.9468	10.2423	11.2452	11.8687	-0.668376	-2.57742	0.0396085	0.629215
NHLRC2	7.57984	6.77716	7.19751	6.62483	6.4224	5.73471	6.04155	4.46205	1.01602	3.61714	0.0099797	2.02234
NIFK	9.36731	9.68652	9.32614	9.32558	9.97393	10.111	9.80621	9.49396	-0.590322	-2.8794	0.0261518	0.664195
NIPBL	9.35396	9.07312	10.3904	10.3196	10.4267	9.89884	10.0371	9.84219	0.676389	2.84784	0.0272977	1.59813
NKAPD1	6.7362	7.19722	6.88301	6.53652	6.84912	6.70722	6.11353	5.96924	0.632894	2.45329	0.0471082	1.55067
NKTR	9.67828	9.39058	10.2739	10.2373	9.27654	9.41583	9.67184	9.31073	0.638885	2.9587	0.0234931	1.55713
NKX2-1	6.94708	7.00248	6.66021	6.97854	6.99752	6.51759	6.90893	6.85549	0.99709	2.53104	0.0422532	1.99597
NLN	6.76871	6.97062	6.78986	7.41244	7.25701	7.26472	8.00826	9.27324	0.618798	2.80376	0.0289888	1.53559
NMRK1	8.36628	8.11541	8.24241	7.67278	8.32206	9.13042	9.0316	8.27394	-0.864739	-3.24801	0.0160033	0.549146
NMT1	9.74081	9.79687	9.96227	9.94991	9.22521	9.5664	9.36175	9.46822	0.595074	5.65268	0.00105881	1.51055
NMT2	7.64638	7.16098	8.16486	7.87689	6.81134	7.3336	7.2555	6.37539	1.63206	2.48318	0.0451763	3.09956
NOA1	8.89093	9.19862	9.11699	9.62671	8.8262	8.81542	8.99095	8.90102	0.644004	2.8558	0.0270036	1.56266
NOL3	9.3706	9.02328	8.69537	9.21164	9.60455	9.45485	9.21128	9.37003	-1.15566	-3.33312	0.0143265	0.448859
NOL6	8.46041	8.74578	8.30929	8.33584	8.01145	8.00383	7.85212	7.77281	0.781288	2.61135	0.0377849	1.71866
NOLC1	11.2701	11.5343	10.8522	11.098	10.7476	10.5686	10.5437	10.5369	0.614604	3.07617	0.0200742	1.53114
NOM1	7.99791	7.77142	7.05788	6.53512	7.36912	7.17473	6.32589	6.42543	0.808304	2.45403	0.0470592	1.75115
NOP10	10.7341	11.3906	12.165	11.8455	11.9982	12.2933	12.1796	12.3748	-0.886437	-2.45823	0.0467832	0.540948
NOP2	8.60548	8.64559	8.58789	8.71579	8.29048	8.22501	8.0798	7.92487	0.663488	5.09822	0.00184235	1.58391
NOTCH2	9.62726	9.25406	9.1047	9.2632	9.09128	8.44865	8.25267	8.34975	1.24225	2.92055	0.0247341	2.36566
NPC1	9.84823	9.61265	10.4708	10.098	8.55746	9.1998	9.42314	9.35863	2.01115	4.8829	0.00230941	4.03102
NPEPL1	7.98851	7.73748	8.42849	7.70874	6.33253	6.72819	6.43363	5.97177	1.96843	9.07482	6.95707e-05	3.91342
NPLOC4	10.1982	10.2817	10.286	10.4353	9.65855	9.39853	9.48331	9.88208	0.868374	4.20271	0.00492244	1.8256
NPNT	11.1527	10.7757	10.952	11.5394	9.38608	9.75989	10.3826	10.0427	1.54237	4.90485	0.00225617	2.91272
NPRL3	8.30063	8.20692	7.02868	7.14761	7.37747	7.02669	6.83188	6.1981	-0.585495	-2.61737	0.0374703	0.666421
NR2C2	6.30615	6.00697	6.34643	6.11499	5.67129	5.74147	5.85748	5.40088	0.977338	2.5155	0.0431797	1.96883
NR2F2	7.7911	7.96255	8.51369	8.19417	8.28364	8.26608	7.60814	8.16012	1.52267	2.60669	0.0380302	2.87321
NREP	7.93021	8.12557	8.00321	7.55497	8.34505	8.48329	8.30003	8.59302	-0.679048	-2.43888	0.0480706	0.624577
NRG1	7.95216	7.92766	8.59328	8.59047	8.89803	8.50989	8.94933	9.86799	-1.18877	-3.16185	0.0179198	0.438675
NRIP1	10.4658	10.0889	11.6261	10.75	9.74081	9.83924	10.2337	9.59169	0.967934	2.47327	0.0458073	1.95604
NSD1	6.17413	6.64544	7.41853	6.65449	6.75849	6.56727	6.74766	6.4082	0.710495	3.1123	0.0191334	1.63636
NSD2	7.03474	6.59216	7.73003	6.85723	6.43929	6.15381	6.07103	5.65935	1.25126	3.35568	0.0139149	2.38049
NSD3	8.45796	8.23688	8.12205	8.01686	7.73944	7.35429	6.99865	7.24498	0.972601	3.67094	0.00933192	1.96238
NSF	9.18545	9.47723	8.75736	8.2836	9.33936	9.20107	9.10221	8.58462	-0.676881	-2.50681	0.0437073	0.625516
NSFL1C	8.99853	8.35588	9.4588	8.79516	7.64739	7.72982	7.8614	8.19126	0.940794	3.5848	0.0103928	1.91958
NSMAF	7.90207	7.65557	7.51404	7.36755	6.68776	6.60466	6.02989	5.6659	1.2194	3.181	0.0174733	2.3285
NSMCE1	8.4074	8.9382	8.65238	8.07596	9.00834	9.4072	8.97573	8.9989	-0.759589	-2.75908	0.0308169	0.590664
NSMCE3	6.9629	7.03287	7.54288	6.93887	6.8249	6.59902	6.58556	6.58767	0.675502	2.78852	0.0295988	1.59715
NSMCE4A	6.75902	6.01413	6.8716	6.23802	5.55857	5.39951	5.43796	5.62965	1.31903	4.08444	0.00565388	2.49498
NSUN4	6.76035	7.20721	7.04898	6.92707	6.88387	6.98789	6.85487	6.79038	1.1859	2.75382	0.0310403	2.27506
NSUN6	7.04199	6.71053	6.36632	6.21471	6.25096	6.27296	6.34501	6.04461	-0.88686	-3.20276	0.0169804	0.54079
NT5DC2	7.75295	8.13427	7.80877	7.45525	7.16159	7.14098	6.92683	7.24117	1.61716	3.54335	0.0109498	3.0677
NUB1	8.5727	9.03312	8.09482	7.69801	8.72274	8.47881	8.29006	8.51562	0.714079	3.1716	0.0176909	1.64044
NUBPL	8.53068	8.25233	8.49877	8.21306	7.7019	7.97785	7.43937	7.96428	0.764324	4.82729	0.00245073	1.69857
NUCKS1	9.44035	9.84235	9.48633	9.38961	9.46332	9.53384	9.00504	8.39815	0.652077	2.83758	0.0276815	1.57143
NUDT17	8.29595	8.40735	8.74123	8.83115	8.8031	8.65234	9.27032	9.39247	0.734884	3.99329	0.00630009	1.66426
NUDT19	10.2528	10.1463	9.77418	10.2297	9.80462	9.48858	9.42444	9.01025	1.09331	2.8186	0.0284072	2.13363
NUDT21	10.7863	10.5863	10.6213	10.5659	10.1575	10.1642	10.1079	9.4781	1.01871	2.53203	0.0421946	2.02611
NUDT3	8.5659	9.00478	9.43388	9.0258	8.80629	8.44621	8.03061	7.5292	1.12761	4.20177	0.00492782	2.18497
NUDT6	6.93416	7.09159	8.03848	7.30843	6.75529	6.92303	6.82324	6.77939	0.823892	5.03444	0.00196858	1.77017
NUFIP1	8.8211	8.50886	8.88075	8.92932	8.07868	8.17677	7.94615	8.06905	0.802464	4.55282	0.00330651	1.74408
NUP188	8.49789	8.5883	8.02447	8.0899	7.84693	7.82451	7.85087	8.37877	1.0652	2.93213	0.0243502	2.09246
NUP210	7.87768	8.54639	8.51826	7.90785	8.84997	7.97757	8.61743	8.16274	1.4483	6.03529	0.000738507	2.72887
NUP214	8.50926	8.33544	8.49165	8.45681	7.90069	8.00764	7.93829	8.46172	0.704463	3.72333	0.00874524	1.62954
NUP37	9.95732	10.3917	10.4687	9.85571	10.3274	10.5481	10.1223	10.0042	1.05241	2.79144	0.0294808	2.07399
NUP50	10.0992	9.89993	10.0779	9.70264	9.76835	9.78753	9.46385	9.56659	0.971112	2.93811	0.0241545	1.96035
NUP54	10.0131	9.80951	10.2763	10.4016	9.65184	9.87615	9.63992	9.3001	0.679908	2.66003	0.0353207	1.60204
NUP58	7.78391	6.86121	7.42442	7.89785	6.2737	6.50843	6.84511	6.15947	1.4105	3.37363	0.0135964	2.6583
NUP62	6.78869	7.53052	6.95152	6.97636	6.58811	6.35685	5.63894	6.2636	0.922659	2.84404	0.0274393	1.89561
NUP85	9.43669	9.67918	9.81516	9.59421	9.247	9.27587	8.89333	9.03177	0.651104	4.09999	0.00555116	1.57037
NUP93	9.82869	9.97714	10.1248	9.89558	9.50672	9.46164	9.2385	9.15972	0.742665	7.78222	0.000172878	1.67326
NUP98	8.16957	7.89385	7.60147	7.14792	7.42811	7.59291	7.21237	7.36536	1.805	2.67713	0.0344961	3.4943
NUS1	7.76002	7.79058	7.56818	7.24641	7.4545	7.35165	7.32283	7.07916	0.857605	3.72211	0.00875838	1.81203
NXPE3	6.74025	6.48285	5.6865	4.86047	5.77558	5.04963	3.97728	3.57773	1.66743	3.20452	0.0169414	3.17648
OAS1	6.12453	7.15228	8.16264	7.13175	9.45631	10.1418	9.94686	10.6277	-3.76842	-6.85563	0.000360092	0.0733825
OCIAD1	9.72627	9.17857	10.1289	11.3183	10.5061	10.8994	11.0989	11.5055	-0.945315	-3.9022	0.00702848	0.519316
OCIAD2	9.77872	9.83442	9.16367	9.65014	10.6795	10.2633	10.3529	10.4329	-1.09796	-4.1225	0.00540613	0.467178
OGDH	6.96532	6.96128	7.49945	7.49769	7.09413	7.10266	7.29747	8.02231	1.65219	2.46445	0.0463772	3.1431
OGFOD1	9.77091	9.76065	10.1451	9.75559	9.48959	9.589	9.76815	9.89874	1.0901	4.59913	0.0031412	2.12889
OGG1	7.88399	7.67426	7.08066	6.68257	7.07874	6.76858	7.06964	5.76075	-1.17514	-2.84173	0.0275258	0.442842
OPA1	8.70141	8.69429	9.04508	8.36409	8.57565	8.45088	8.40935	8.11207	1.27472	3.13965	0.018453	2.41951
ORAI3	8.92196	8.27384	8.84524	8.68419	8.20618	8.11244	7.99452	7.66853	0.738706	4.03628	0.00598567	1.66868
ORC1	6.75809	7.25096	7.55597	6.82388	6.41549	6.66463	6.21043	6.41718	1.3751	2.63496	0.036568	2.59386
ORC6	9.28748	8.59137	9.53601	11.1393	9.74599	10.1397	11.1485	11.3743	0.61737	3.11269	0.0191235	1.53408
ORMDL2	9.64429	10.2447	10.0642	9.98551	10.9609	10.8494	10.8422	10.5999	-1.10369	-5.96586	0.000787407	0.465323
OSBP	10.3776	9.93462	10.0718	10.0952	9.87047	9.60244	9.53319	10.1897	1.23145	2.69695	0.0335656	2.34804
OSBPL1A	10.2867	9.82375	10.4317	10.121	9.4032	9.64809	9.51928	9.4149	0.997691	2.79799	0.0292184	1.9968
OSBPL3	7.68685	7.75522	7.78712	7.25814	7.07906	6.9991	7.0662	7.11645	1.02043	6.36769	0.00054735	2.02853
OSBPL7	6.81134	6.28114	6.61324	6.70556	6.07361	8.35112	6.1373	5.93499	0.648949	4.36511	0.0040836	1.56803
OSGIN1	7.42425	7.62819	7.66974	7.76534	7.51436	7.34767	7.11353	7.73084	0.79206	2.9136	0.0249675	1.73154
OST4	11.272	11.7674	11.8438	11.7413	12.4635	12.3387	12.2902	12.4026	-0.866847	-6.08482	0.00070573	0.548344
OSTF1	8.39107	8.60696	9.25861	9.2115	9.03884	9.62302	9.62834	9.93714	-0.97779	-2.7348	0.0318617	0.507757
OTUD1	6.17971	6.14934	6.30797	5.9279	5.60407	5.68706	5.81378	5.79623	0.932348	4.80412	0.00251246	1.90838
OTUD6B-AS1	6.68972	6.12474	5.98527	6.3875	6.90388	6.50224	6.02148	4.81404	-1.03642	-4.35206	0.00414478	0.487536
OTUD7B	8.27463	7.61692	8.07874	7.71143	7.16902	7.04647	7.16189	7.56407	1.23399	5.24763	0.00158074	2.35216
P2RX4	6.96671	7.36763	7.97728	7.86505	8.43979	8.06727	8.18349	8.23817	-1.2772	-2.58015	0.0394584	0.412595
P4HA2	8.76653	8.80793	9.24534	8.82826	9.32269	9.52121	8.97639	9.44437	-0.722053	-3.5735	0.0105414	0.606234
PA2G4	9.80187	10.0225	9.49562	9.5004	9.5514	9.40684	9.32645	8.77854	0.739702	3.36172	0.0138068	1.66983
PAAF1	7.83763	7.99899	7.7185	7.52395	8.39532	8.49189	8.30834	8.56041	-1.0507	-6.21317	0.000628189	0.482735
PABPC4	10.6867	10.6212	9.64432	9.92904	9.60666	9.95225	9.72175	9.56108	0.838829	2.55406	0.0409179	1.7886
PACS2	8.03309	8.25177	7.89954	8.57319	8.04423	8.18933	8.31075	8.45816	1.06783	6.0524	0.000726992	2.09628
PAG1	8.42572	8.19116	7.60814	7.39729	9.12722	9.00402	8.42547	8.48442	-1.20809	-4.54171	0.00334759	0.432841
PAGR1	7.57357	7.3353	7.2266	6.90388	6.80116	6.66761	6.43912	6.42442	0.611325	2.94584	0.0239038	1.52766
PAIP1	11.4888	11.0692	11.3557	11.2117	11.1185	10.4549	10.6121	10.3971	0.897016	3.827	0.00770022	1.86221
PAIP2	9.84612	10.4659	11.1679	10.7265	11.1971	11.1165	11.0528	11.2541	-0.889201	-2.76188	0.030699	0.539913
PAK2	10.3443	10.1969	9.94885	9.70653	9.51936	9.17961	9.33051	8.82059	1.12459	2.67351	0.0346693	2.18039
PAK6	9.13904	8.81938	8.72516	8.502	7.98442	7.82763	7.64263	8.07093	1.31767	7.58399	0.000201002	2.49263
PALB2	8.47298	8.21757	8.50779	8.09545	7.75302	7.90635	7.6108	7.98117	0.717816	4.77264	0.00259912	1.64469
PAN3	9.44586	8.92671	9.47084	8.99548	8.73846	8.93407	8.76427	8.18319	0.803707	2.77987	0.0299517	1.74558
PANX1	9.26249	9.24091	8.66124	8.68096	8.63543	8.4824	8.15937	8.67352	0.668342	3.45046	0.0123207	1.58925
PAPD7	9.87623	9.39862	9.62214	9.39725	8.97048	8.99721	8.73264	9.14817	0.730585	5.14167	0.00176156	1.65931
PAPSS1	10.155	10.1699	10.8797	10.1193	9.95267	9.86479	9.61809	9.39249	0.704676	2.87879	0.0261731	1.62978
PAQR3	8.68243	8.54357	8.4941	8.46299	8.15563	7.72301	7.64602	6.83213	1.50363	2.52159	0.0428139	2.83555
PARD6B	9.52685	9.02234	10.141	9.31152	8.53737	8.4363	8.82699	7.82801	1.20581	3.48907	0.0117293	2.30667
PARN	9.04062	8.89415	9.4042	8.42429	8.355	8.28267	8.31723	8.14047	0.996345	3.02598	0.0214646	1.99494
PARP16	7.94761	7.34891	8.93661	7.79435	6.23055	6.85512	6.72028	6.62615	1.84301	3.1589	0.0179896	3.58758
PARP2	9.61221	9.47111	10.5247	10.1754	9.26498	9.4018	9.26355	9.35529	0.684533	3.4677	0.0120526	1.60718
PATL1	7.69808	8.45824	7.94017	7.10716	7.50581	7.16802	6.36124	6.12908	0.593727	2.66914	0.0348789	1.50914
PATZ1	5.56438	5.86022	6.08831	6.31705	6.04527	5.92813	6.38319	6.68846	1.31071	4.71756	0.00275893	2.48063
PAXIP1	8.72755	8.6397	8.65482	8.35456	8.1498	8.28263	7.80478	7.08002	0.860843	2.638	0.0364141	1.8161
PAXIP1-AS2	6.49665	5.95907	6.59395	6.26097	6.25682	6.54427	6.55566	7.54396	-0.784564	-3.15965	0.0179719	0.580527
PBX2	7.27966	7.51924	6.77505	6.93475	6.91958	7.06684	7.12856	7.53099	1.19687	2.59191	0.0388186	2.29241
PCBD1	8.63376	9.05164	9.02278	8.62677	9.1186	9.30275	9.28709	9.23086	-0.814028	-2.87044	0.0264716	0.568792
PCBP1	11.0552	11.5098	11.1366	11.1462	10.6765	10.734	10.6012	10.7895	0.597222	4.12833	0.00536921	1.5128
PCBP2	9.5093	9.15272	9.31644	9.11946	8.20901	8.13976	7.90881	7.92961	0.870866	11.7372	1.45915e-05	1.82876
PCDHB2	7.91737	7.83428	7.9528	7.70736	7.55735	7.20711	7.5227	7.58421	0.920998	2.77876	0.0299971	1.89343
PCF11	9.2966	8.5877	8.80658	8.28512	8.08428	8.07409	7.67108	7.58729	1.08655	3.52519	0.0112041	2.12366
PCGF2	7.52325	7.66477	7.57546	7.42148	7.75275	7.45245	8.5803	6.69307	0.959239	3.46086	0.0121582	1.94428
PCGF6	8.63056	8.2823	8.71809	8.55773	7.73308	7.99492	7.89881	8.33347	1.21528	9.31865	5.93431e-05	2.32186
PCK2	9.00324	9.30424	8.85481	8.76583	8.6571	8.1918	7.59589	7.98077	0.938601	3.2339	0.0163013	1.91667
PCMTD1	7.36151	7.00876	6.7241	7.20065	7.92083	7.82922	7.87553	8.87006	-1.41487	-6.36237	0.00054993	0.375043
PCMTD2	9.42886	9.49673	9.84167	9.06776	8.78591	9.12663	9.0098	8.20965	0.96454	2.78806	0.0296175	1.95144
PCNX1	6.30852	6.82528	6.72206	6.34643	6.32948	6.38698	6.15381	6.21237	0.874196	2.48841	0.0448465	1.83299
PCTP	8.30214	8.33771	8.39185	7.85587	7.93787	7.5462	7.69752	7.55559	0.664608	3.35111	0.0139972	1.58514
PCYOX1L	7.90515	7.95873	8.52744	7.35562	7.16219	7.39515	7.37269	7.32157	1.1626	3.00758	0.022	2.2386
PDCD4-AS1	7.0751	7.61375	7.47517	6.42291	6.7828	5.80555	5.74308	5.29902	1.7109	3.10962	0.0192015	3.27365
PDCD5	9.487	9.66297	9.8237	9.40797	9.9198	10.074	9.97426	9.7002	1.18373	2.52954	0.0423415	2.27163
PDE4A	8.32872	7.8339	8.03777	8.12138	8.00315	8.00714	7.76772	8.04658	-0.586734	-3.28482	0.0152533	0.665849
PDE5A	6.21315	6.07189	6.5472	6.51523	6.53667	6.21276	7.36457	7.50898	-0.762451	-3.30374	0.0148827	0.589494
PDE9A	7.68804	7.71301	7.09286	7.7666	7.95187	8.79909	7.96093	8.6541	-0.85059	-2.71287	0.0328373	0.554558
PDIK1L	8.57164	7.9321	7.58414	7.24963	7.10654	7.07414	6.58496	6.88679	1.34325	2.96196	0.0233902	2.53722
PDLIM2	9.22238	8.69728	8.11072	9.08353	7.94099	7.95018	7.38517	7.47322	1.28553	4.53169	0.00338515	2.43772
PDPR	9.28265	8.88032	9.42501	8.95297	8.23064	8.1127	8.33042	7.98117	1.16421	6.02051	0.000748626	2.2411
PDS5A	7.49145	6.979	8.02054	7.52136	6.45022	6.41566	6.24565	6.16812	1.34524	2.61786	0.0374449	2.54073
PDS5B	8.88417	8.85075	9.14109	8.40297	8.83118	8.85655	8.69429	8.35905	0.734964	2.59942	0.0384157	1.66436
PEBP1	12.4007	12.2731	11.6686	11.9649	11.6887	11.2945	11.5039	11.1664	0.743469	2.93943	0.0241115	1.6742
PEG10	10.4136	10.4419	9.88964	9.07393	9.59107	8.76835	8.2785	8.26308	1.3794	2.60573	0.0380807	2.60159
PELP1	8.41722	8.56419	8.18061	8.43559	8.14006	8.17627	7.74779	8.07847	0.84019	2.88892	0.025816	1.79029
PEPD	9.41301	9.47326	9.14517	9.18678	8.89688	8.69415	8.71829	8.54651	0.591298	2.98627	0.022638	1.5066
PET117	9.92664	9.40418	9.79038	9.49366	9.19429	9.08736	8.58575	8.69902	1.15304	2.75923	0.0308106	2.22383
PFKFB2	8.09966	7.34447	7.30314	7.92017	6.75061	6.96671	6.90917	6.53029	1.51404	2.50578	0.0437702	2.85608
PGAP1	7.5306	7.16169	6.93782	5.95093	6.6476	6.54998	5.93899	5.4793	1.90397	3.55691	0.010764	3.74242
PGAP2	8.84505	8.92799	8.90304	8.94658	8.60274	8.67768	9.10957	9.06059	0.698727	3.35034	0.014011	1.62307
PGBD1	6.43596	6.26697	7.37738	6.37834	6.04352	6.18488	5.90183	5.81019	1.11343	2.54625	0.0413657	2.16359
PGGT1B	5.80916	6.55152	5.99684	5.37365	6.08215	6.28337	5.62176	5.17712	-0.837535	-2.92303	0.0246514	0.559599
PGK1	10.7369	10.5526	10.2538	10.8758	10.6763	10.7268	10.8961	10.1482	-0.788313	-3.25701	0.0158162	0.579021
PGM3	7.37756	7.3127	6.85736	6.59096	8.1637	7.76858	7.80439	7.23783	-0.957383	-2.86321	0.0267329	0.51499
PGRMC2	9.62948	9.01293	9.40116	9.37758	9.30147	9.0103	8.67465	8.65453	1.41601	3.10282	0.0193756	2.66847
PGS1	8.39197	8.08491	8.30127	8.27557	7.57818	7.33324	7.31967	7.62007	0.696818	5.44101	0.00130212	1.62093
PHACTR4	9.92078	9.65923	9.28279	8.93876	9.26306	8.81928	8.67955	8.3605	1.72275	3.63184	0.00979789	3.30066
PHB	10.1131	10.7299	10.6154	10.4717	10.873	10.7092	10.697	10.6357	-0.643954	-2.59856	0.0384618	0.639957
PHC1	8.3689	7.89008	9.06727	8.37682	7.78908	7.49257	7.28068	7.01881	1.3254	3.55436	0.0107987	2.50603
PHC2	9.49528	9.62585	9.6845	9.74868	9.31755	8.90974	9.21994	9.20359	0.749901	6.90431	0.000345804	1.68168
PHC3	7.30834	7.36422	7.5345	7.80297	7.66526	7.28216	7.94983	8.23419	0.96228	2.51718	0.0430788	1.94839
PHF11	8.92038	8.68022	8.73125	8.5274	9.23697	9.31836	8.8631	9.20354	-0.611268	-3.1916	0.0172312	0.654621
PHF13	8.98008	8.57675	8.65216	8.43062	8.4232	8.23774	8.01625	7.87744	0.728752	3.29433	0.0150657	1.65721
PHF14	9.38057	9.37452	8.35733	7.76567	8.5008	9.0202	8.68975	8.18373	0.686683	2.59687	0.0385524	1.60958
PHF2	8.64324	8.55815	8.44228	8.60036	8.36453	8.08332	8.45204	8.25091	1.04998	4.33919	0.00420609	2.07051
PHF20L1	8.02398	7.75596	7.91193	7.76514	7.71101	7.29269	7.12629	6.57682	1.63872	2.99096	0.022496	3.1139
PHF21A	7.72171	7.47703	7.67518	7.34988	7.38948	7.12195	6.8813	7.22978	0.656208	3.77131	0.00824332	1.57594
PHF23	6.63691	7.50224	7.07125	6.97005	7.97281	7.64162	7.19594	7.13494	-1.17584	-2.53626	0.0419464	0.442625
PHIP	7.50287	7.18418	7.48953	7.17093	6.47054	7.02414	6.17373	5.64039	1.20913	3.43217	0.012612	2.31198
PHKG2	8.40399	8.20745	8.2115	8.32885	7.71266	7.7385	7.68951	7.7211	0.676511	14.3906	4.13517e-06	1.59827
PHLDA1	7.78044	7.51791	8.39455	7.86901	6.41633	7.47703	7.07136	6.4116	1.64238	3.32997	0.0143851	3.12181
PHLDB3	7.39103	7.53387	7.2267	7.43137	7.01123	6.69084	6.73917	6.53652	0.843733	3.56691	0.0106293	1.79469
PHLPP1	6.96947	6.62073	7.71603	6.49378	7.26941	5.78136	5.42962	5.44989	1.60004	2.63295	0.0366701	3.03151
PHLPP2	6.95292	6.84524	7.20584	6.17672	6.49729	5.99661	5.77109	5.75248	1.31201	3.5619	0.0106966	2.48287
PHOSPHO2	6.14098	6.58301	6.54241	6.21859	7.15532	7.14149	6.59783	6.58916	-0.736099	-2.49356	0.0445247	0.60036
PHTF1	6.9965	7.12443	6.87344	6.33593	6.98448	6.53652	6.72247	6.08172	1.55574	2.90955	0.0251046	2.93985
PHTF2	9.45465	8.60088	9.68949	8.50978	8.32935	8.24541	7.71356	7.36484	1.4112	3.17114	0.0177017	2.65959
PHYH	9.00419	8.90839	9.45826	8.84574	8.79591	8.28605	8.52959	7.90569	0.876318	2.55799	0.040695	1.83568
PI4K2A	8.13499	8.06053	8.0917	8.17946	7.58767	7.37086	7.38621	7.76984	1.08798	7.58198	0.000201312	2.12576
PI4KA	7.95617	8.44282	9.60353	9.24959	8.64865	8.76484	8.71277	9.53255	0.630724	4.58005	0.00320817	1.54834
PI4KB	9.59848	9.501	9.46805	9.4841	9.34638	9.26148	9.46125	9.0822	0.623119	2.71373	0.0327986	1.5402
PIAS2	6.09191	6.37469	6.37156	5.67666	6.60377	6.22593	6.1807	5.93711	1.18865	3.53204	0.0111074	2.2794
PIAS3	8.81349	8.20789	8.74937	8.3166	8.0594	7.85518	7.53598	7.70563	0.998198	4.44298	0.00373886	1.9975
PIEZO1	9.43008	9.28469	9.47066	9.77251	8.70864	9.07446	8.99994	8.80761	0.87174	5.10519	0.00182911	1.82987
PIGC	9.53218	9.39096	9.34447	9.33123	9.29271	9.38838	9.42893	9.68175	-0.980419	-2.95853	0.0234984	0.506833
PIGF	6.79986	8.0758	8.33686	7.50692	9.10295	9.05545	8.7445	8.19658	-1.37964	-2.46954	0.0460472	0.384314
PIGK	8.90944	8.38319	8.94723	7.98077	8.15987	7.9037	8.06856	7.13914	0.756654	2.43798	0.0481314	1.68957
PIGP	9.12841	9.72241	10.9687	10.0706	10.4916	11.1576	11.1268	10.9867	-1.31427	-2.77224	0.030266	0.402129
PIGT	8.80003	8.92443	10.1458	9.25647	8.47379	8.73166	9.0148	9.45397	-1.55184	-2.90412	0.0252898	0.341075
PIH1D1	9.10766	9.77066	9.45317	9.73775	9.81681	10.1202	9.88891	10.0906	-0.642817	-2.85865	0.026899	0.640461
PIK3CB	6.43229	5.76022	6.12578	5.70708	5.85549	5.83794	5.32661	4.75114	0.669212	2.95862	0.0234956	1.5902
PIK3R4	8.77929	8.50537	8.48127	8.06393	8.0655	7.97206	7.49705	6.8627	0.854436	2.5156	0.0431736	1.80805
PIM1	10.1224	9.12402	9.46003	9.35096	7.69787	8.41929	8.50835	8.63967	1.41837	3.21808	0.0166426	2.67284
PIMREG	9.15848	9.19286	9.02187	8.55444	8.67062	8.73694	7.90129	7.85	0.667042	2.47982	0.0453891	1.58781
PIN4	9.79373	9.52048	9.63465	9.66156	9.8402	10.2239	10.1952	9.9523	-0.677113	-5.46724	0.00126879	0.625416
PIP4K2A	8.49705	8.51791	8.00955	7.81583	8.06248	7.6844	7.93269	7.16179	-1.72023	-3.96082	0.00654971	0.3035
PIP4P1	8.74836	8.72298	9.45092	9.18023	8.6632	8.39468	8.595	8.54801	0.901045	2.59614	0.0385914	1.86742
PIP4P2	7.67037	6.89482	6.86666	6.37138	6.76474	6.0387	5.80245	5.56986	1.00683	2.69534	0.0336402	2.00949
PITHD1	10.3426	10.1677	9.97928	10.0968	9.60279	9.55882	9.45255	9.7472	0.872893	4.29615	0.00441863	1.83133
PITRM1	10.7815	11.0834	10.1526	10.7166	10.1479	10.0823	10.1766	10.2269	0.886591	4.12651	0.00538072	1.8488
PKD2	9.16937	9.1486	9.23242	9.12319	8.17916	8.72359	8.41726	7.96295	0.757712	2.56112	0.0405175	1.69081
PLA2G15	7.29957	6.848	7.09159	6.77268	6.90014	6.32966	6.21936	6.17971	0.810396	2.97056	0.0231212	1.75369
PLA2G4A	6.7807	6.50922	4.41819	5.15381	8.31601	8.55631	6.50779	7.26547	-2.59882	-2.53084	0.0422648	0.165074
PLAA	8.1352	7.7498	6.68482	7.31958	7.4641	7.5097	7.11353	5.57016	0.670417	3.67067	0.00933499	1.59153
PLAUR	5.87799	5.94626	6.10685	6.45236	6.63923	6.95082	6.8658	7.9648	-1.27905	-2.45151	0.0472259	0.412068
PLBD2	8.84153	8.94732	9.23074	8.8124	8.64807	8.54311	8.66906	8.60641	0.632563	4.79563	0.00253549	1.55032
PLCB4	7.11499	6.78437	6.99118	6.9991	6.85922	6.507	5.74228	5.93617	1.22783	2.42862	0.0487681	2.34214
PLCXD2	7.05365	6.45976	6.49121	5.89966	5.7271	5.40361	5.23074	4.96023	1.4703	2.91558	0.0249008	2.77079
PLEKHA1	9.72059	9.63947	9.50995	9.63659	10.3875	9.85031	9.69962	10.225	-1.04396	-3.27991	0.0153511	0.484996
PLEKHA8	6.47476	6.5818	6.24755	6.27352	6.50811	6.11811	6.62936	6.83983	1.82158	3.37657	0.013545	3.53469
PLEKHG4B	6.90183	6.81186	7.65456	7.49009	6.45861	6.87774	6.66761	7.16088	-0.638492	-3.49481	0.011644	0.642384
PLEKHM2	8.11265	7.92926	7.52724	8.09656	7.6858	7.3837	7.24612	6.66192	0.986044	3.60828	0.010091	1.98075
PLEKHM3	7.51254	6.91755	6.53636	6.59081	6.5256	6.18706	6.21975	6.0955	1.5779	2.4612	0.046589	2.98536
PLIN3	10.1434	10.1446	9.65035	10.6027	9.66427	9.81097	10.1753	10.839	0.654379	3.12276	0.01887	1.57394
PLK4	8.07633	7.96913	7.70037	7.18646	7.15603	7.56742	6.60021	6.26209	1.56864	2.41662	0.0495969	2.96626
PLPP3	7.54117	8.08289	8.08911	8.35279	8.29627	8.32805	8.47925	8.15421	-0.822693	-2.49069	0.044704	0.565386
PLPP5	8.8846	9.03573	8.17103	8.57202	9.5562	8.63452	8.65746	7.69697	-0.697088	-3.48513	0.0117882	0.616816
PLPP6	7.36177	7.67856	7.34775	6.84285	6.97016	7.14088	6.62015	6.4348	0.61949	2.92669	0.0245297	1.53633
PLSCR1	9.39643	9.35171	9.13827	8.82193	10.0709	9.76967	9.96602	10.0377	-0.967585	-4.90019	0.00226735	0.511361
PLXNA1	7.09233	6.86975	6.79961	7.19348	7.0009	6.92766	6.90123	8.10549	0.950284	2.87932	0.0261545	1.93225
PLXNA2	7.20789	7.06242	7.50724	6.86344	6.97556	6.2778	7.00304	7.14241	1.24562	2.43289	0.0484765	2.3712
PNISR	7.59223	6.66661	7.53605	6.53465	5.8107	6.67497	6.09719	5.21801	1.11656	2.7702	0.030351	2.16829
PNPLA4	7.70231	7.33637	7.55651	6.87517	7.03364	6.28651	6.43162	5.89093	1.01441	3.16893	0.0177533	2.02007
PNRC2	10.84	10.505	10.4009	10.3642	10.1469	10.0101	10.0276	9.71761	-0.920173	-3.62493	0.00988293	0.528446
PODXL	8.30186	8.18666	8.4208	7.50898	7.49394	7.35949	7.17493	7.13258	0.708816	3.64206	0.00967367	1.63446
POFUT1	7.44717	7.3394	7.93369	7.88594	6.97865	7.55098	7.63735	9.36588	1.04277	4.55249	0.00330772	2.06019
POGK	7.52732	7.02978	6.63894	6.75716	7.04898	6.50764	6.30159	5.90135	0.694391	2.95355	0.0236568	1.6182
POLA2	8.4744	8.62896	8.41244	8.15218	8.70473	8.11009	8.91603	8.45216	0.93458	3.58865	0.0103426	1.91133
POLD4	7.61758	8.35495	8.97404	8.79692	9.67783	9.46011	9.47332	9.5969	-1.44601	-2.94426	0.0239547	0.367035
POLDIP2	8.35315	8.61265	8.56316	8.78405	8.42059	8.30405	8.21728	7.95059	0.741516	3.35968	0.0138432	1.67193
POLE	7.64184	7.67913	7.35606	7.38206	7.06145	7.21655	7.07521	7.09445	0.959703	2.91099	0.0250559	1.94491
POLE3	9.68405	9.96275	9.92189	9.31132	9.19525	9.28355	8.9387	8.1139	1.2031	3.07697	0.0200527	2.30234
POLE4	9.33016	10.0127	10.1698	9.85636	10.43	10.5893	10.2159	10.2576	-0.762054	-3.74876	0.00847512	0.589656
POLR2L	6.49105	7.18378	6.49249	6.30287	6.78057	6.87885	6.51617	6.61736	-0.853153	-2.42778	0.0488256	0.553574
POLR3K	7.00326	8.17727	7.90971	7.38215	8.77841	9.10187	8.64609	8.57077	-1.52639	-4.38627	0.00398652	0.347144
POLRMT	8.26576	8.54214	7.46459	7.64053	7.6642	7.22824	6.6792	6.51932	1.49558	2.87404	0.0263426	2.81977
POMGNT2	7.63844	7.83964	8.43671	7.62498	7.58841	7.32508	7.10643	6.3572	0.864558	2.92718	0.0245135	1.82078
POMT1	7.62899	7.72014	8.04237	7.80793	7.52974	7.16189	7.072	7.80729	0.749771	3.39593	0.0132119	1.68153
PON3	8.53337	8.3633	9.81409	8.97611	9.549	9.87513	10.439	10.021	-1.6673	-3.70454	0.00895087	0.314843
POU6F1	6.26922	5.79494	5.90014	5.95699	5.85075	5.30305	5.0321	4.69599	0.89982	3.34125	0.0141767	1.86583
PP7080	9.03826	9.0326	8.95507	8.99064	8.25196	8.0594	8.16852	7.83403	1.07023	7.84627	0.000164772	2.09976
PPFIBP2	7.19948	6.97177	7.10538	6.91672	7.46516	7.46557	7.33128	8.00686	-0.650183	-3.24252	0.0161186	0.6372
PPHLN1	8.52148	8.48929	6.5932	5.99684	8.55182	8.05745	7.39806	6.54844	0.659294	3.33157	0.0143553	1.57931
PPM1B	9.32308	9.48456	7.6818	7.09508	9.20482	8.82722	8.15269	7.3672	1.99553	3.37657	0.0135451	3.98762
PPM1D	8.53337	8.037	9.21992	8.60014	8.24655	7.72772	7.67927	7.55005	1.37209	2.9729	0.0230486	2.58845
PPM1G	9.84095	10.313	10.2379	10.0056	9.42532	9.28813	9.10468	9.45413	0.946991	4.57442	0.00322821	1.92785
PPM1H	5.51885	5.20516	5.86542	5.98459	5.80607	5.75328	6.12039	7.17542	1.39697	3.92884	0.0068063	2.63348
PPOX	5.88289	6.1416	5.81634	5.6343	6.04155	5.3572	5.75542	5.80916	0.614561	3.61903	0.00995613	1.53109
PPP1CB	9.65114	9.33854	9.48911	9.20523	9.72387	9.09606	8.8219	8.65882	-1.06261	-3.44142	0.0124637	0.478764
PPP1CC	12.1831	12.2116	12.1477	12.1719	11.7676	11.6777	11.7783	11.6087	0.645141	6.45952	0.000504935	1.56389
PPP1R10	8.93926	9.04032	8.10774	7.90695	7.7226	7.92523	7.75047	8.11473	1.19339	2.57204	0.0399063	2.2869
PPP1R12A	9.13484	9.05531	8.97335	9.09801	8.84131	8.65985	8.47557	8.17143	0.822344	2.44466	0.047682	1.76828
PPP1R13B	7.84229	7.40803	8.11223	7.89118	7.54543	7.28762	7.02956	7.20867	0.659082	3.19667	0.0171169	1.57908
PPP1R14C	7.99401	7.51987	7.17063	8.01608	6.20516	6.81096	7.36492	6.24336	1.88893	2.61848	0.037413	3.7036
PPP1R16A	7.03749	7.08916	6.31234	6.50032	6.77742	6.09191	5.77426	5.68089	0.787392	2.41913	0.0494225	1.72595
PPP1R1C	6.48961	5.97522	6.21432	5.73931	6.58466	5.48027	5.68229	5.50016	-0.870384	-3.95587	0.00658867	0.547001
PPP1R2	8.67218	9.0814	8.16782	7.92327	9.06996	8.8986	8.25979	7.07468	0.697929	3.77629	0.00819307	1.62217
PPP1R3D	7.17473	6.97957	6.99741	6.66704	6.51885	6.16591	6.53528	5.79468	0.646622	3.9066	0.00699126	1.5655
PPP1R7	9.11001	9.24907	9.09442	9.49185	9.55641	9.79033	9.40616	9.82308	-0.890028	-2.77772	0.03004	0.539604
PPP2CA	6.83933	6.14262	7.07938	6.61559	5.39985	5.85848	5.86938	5.19889	0.839043	5.14516	0.00175524	1.78886
PPP2R5C	8.21548	8.46842	9.17722	8.74745	8.9031	8.7936	8.85583	8.78509	1.12425	3.31672	0.0146342	2.17988
PPP2R5D	9.41447	9.32238	9.33168	9.32542	8.77238	8.7828	8.65417	8.35006	0.64075	2.67297	0.0346948	1.55914
PPP3CC	7.52701	7.36396	7.70895	7.39891	7.01581	6.72	6.27873	6.42055	1.82426	2.70489	0.0332004	3.54124
PPP3R1	6.82184	7.10622	6.55842	5.45648	6.11207	5.39232	5.14649	4.9528	1.78603	2.44823	0.0474435	3.44864
PPP4R3A	9.49983	9.47224	10.0005	9.77421	9.02677	9.20403	8.90638	8.6311	0.717758	2.70267	0.0333019	1.64462
PPP4R3B	8.74752	8.56693	8.30729	7.49482	7.80839	7.72506	7.72267	6.92481	-1.17605	-2.51686	0.0430976	0.442561
PPP6C	9.27831	9.41564	9.63952	9.43919	9.30565	9.181	9.47304	9.51045	1.27885	4.79231	0.00254458	2.42645
PPT1	11.8314	11.7024	11.5069	11.2354	11.125	11.154	11.0202	10.6842	0.6348	2.97689	0.0229251	1.55272
PQLC2	6.86096	7.01145	6.84285	7.11291	6.78725	6.44029	6.48333	6.06242	0.816976	2.48332	0.0451672	1.76171
PRCC	8.16576	8.45582	7.9479	8.0421	7.68138	7.73057	7.33342	7.50327	0.897729	4.14013	0.00529541	1.86313
PRDM10	7.77439	7.28753	7.2589	6.95245	6.85524	6.926	6.79948	6.90026	0.689465	4.4557	0.00368569	1.61269
PRDM2	7.91868	7.83832	7.90454	7.43646	7.42836	7.42122	7.15127	6.85112	0.713222	3.1447	0.0183302	1.63946
PRDM4	8.48236	8.24584	8.94539	8.78156	8.39849	8.62289	8.93517	8.30328	0.74673	4.51689	0.00344148	1.67799
PRDX4	10.5869	11.2164	11.371	11.0546	11.7658	11.554	11.4943	11.1422	-0.773633	-2.65856	0.0353928	0.584943
PRELID2	8.38664	8.57573	8.76025	8.50012	8.91874	8.76232	9.2659	8.97195	0.985365	2.81404	0.0285845	1.97981
PREP	6.33575	6.04199	6.43696	6.03782	5.18785	5.53636	5.21839	5.47314	1.08591	4.16235	0.00515947	2.12271
PRKACA	7.84248	7.77827	7.39206	7.17582	7.11489	6.83491	7.15583	7.86499	1.02916	3.27708	0.0154077	2.04083
PRKACB	9.08942	9.56201	8.75091	8.60281	8.9857	8.81426	8.59656	8.27067	1.14803	4.28219	0.00449008	2.21611
PRKAG2	6.89845	6.91564	7.27165	7.24365	7.29701	6.61956	7.23055	5.89918	0.59281	2.97792	0.0228934	1.50818
PRKAR2A	9.82837	9.74089	10.1011	9.76799	9.3376	9.38593	9.35993	8.99472	1.09741	2.57459	0.039765	2.13971
PRKAR2B	8.21461	8.14807	8.80925	6.73308	6.90472	6.62454	5.74201	5.49313	2.46811	3.59064	0.0103168	5.5332
PRKCA	9.68923	8.79695	9.41289	9.10389	8.59081	8.26636	8.18725	7.62644	1.67143	2.901	0.025397	3.18529
PRKCD	7.36045	7.83314	7.72581	7.26913	7.96451	7.26735	7.99582	7.29646	0.942172	3.93653	0.00674355	1.92142
PRKCQ	6.67567	7.20036	6.99966	6.48285	6.41464	6.99865	6.40105	5.86121	1.57434	4.2271	0.00478504	2.97799
PRKD2	7.01402	6.79636	6.96659	7.36728	6.96278	7.40956	6.69836	8.12686	1.41066	3.54358	0.0109466	2.6586
PRKDC	8.85795	9.80478	9.33497	9.09685	8.45389	8.66761	8.07815	8.10303	1.18184	2.51494	0.0432135	2.26866
PRMT2	8.83678	8.72666	9.3804	8.61706	8.39275	9.33401	9.19256	8.71867	-1.04867	-3.04585	0.0209021	0.483412
PRMT9	7.16902	7.13525	7.15198	6.67934	7.10612	6.49025	7.01223	7.58368	0.634501	2.59748	0.0385196	1.5524
PRORSD1P	6.38647	6.47005	6.69919	6.46205	6.07489	6.57168	6.42089	6.6489	0.77114	4.25807	0.00461665	1.70662
PROSER1	7.36763	7.74678	7.10308	7.4127	7.37165	7.26641	7.14486	6.90773	1.35684	2.74012	0.0316297	2.56123
PROSER2	9.64118	9.54203	9.25023	10.3611	9.4168	9.29848	9.68946	9.69803	0.666366	2.53875	0.0418009	1.58707
PRPF31	9.38323	9.36835	9.1139	9.25736	8.89269	9.03312	8.50871	8.51861	0.629834	3.31853	0.0145998	1.54739
PRPF38A	7.03782	7.76222	7.69363	7.00135	7.80941	8.19096	7.78234	8.08454	0.63532	3.85486	0.00744342	1.55328
PRPF40A	10.2947	10.141	10.1374	10.5614	10.0864	10.1256	10.2698	9.96366	1.11681	2.82282	0.0282442	2.16867
PRPF8	10.2831	10.6759	10.4529	10.3622	9.62399	9.7951	9.61309	9.93745	0.924554	6.62909	0.000436062	1.8981
PRR11	10.8403	10.4282	11.1232	12.269	11.4924	11.7791	12.2593	12.8121	1.17863	3.20419	0.0169486	2.26362
PRR14	8.3692	8.34425	8.42761	8.40655	8.04292	7.71081	7.51483	7.51341	0.616814	4.38692	0.0039836	1.53349
PRR5	7.89554	7.78188	7.98465	8.03034	7.93139	7.90213	8.20134	8.14471	1.35973	2.76223	0.0306841	2.56637
PRRC2B	10.1558	10.101	10.0022	9.85913	9.84229	9.78463	9.54713	9.64485	0.802016	4.28643	0.00446827	1.74354
PRTFDC1	9.91494	9.79438	10.0667	9.28065	9.67851	9.11741	8.84853	8.21427	0.832699	2.59612	0.0385926	1.78101
PRUNE1	7.19121	7.80806	7.6414	7.2293	7.19259	7.12836	6.75889	7.10077	0.764768	3.62589	0.00987112	1.6991
PSD3	9.07173	8.41811	8.71177	8.6744	8.3872	7.77683	7.73735	7.20916	1.93387	3.60766	0.0100989	3.82078
PSENEN	9.40771	9.94027	10.1618	9.80512	10.5139	10.3781	10.2491	10.5193	-0.779661	-3.61624	0.00999092	0.582504
PSIP1	9.38487	9.57044	9.12324	9.17652	9.57732	8.89102	9.51511	9.47687	0.991167	2.70702	0.0331032	1.98779
PSMB2	10.5032	11.2747	11.0176	10.5541	11.228	11.3951	10.9502	10.8955	0.837563	2.57592	0.0396913	1.78703
PSMB4	13.1634	13.2128	13.0605	12.8383	12.8501	12.9164	12.7275	12.8963	-0.924471	-2.74483	0.0314259	0.526874
PSMB7	7.39874	6.47525	6.73579	7.20828	6.33432	6.43263	6.27854	6.40922	1.37168	2.84352	0.0274588	2.58771
PSMB8	7.89966	8.55013	8.06975	7.99322	8.21801	8.83245	8.55029	9.19867	-0.83391	-2.68322	0.0342076	0.561007
PSMB9	7.38845	8.04587	7.22178	6.46401	8.18294	8.53446	8.26007	8.434	-1.63485	-3.64086	0.00968819	0.322004
PSMC3IP	8.47119	8.23151	8.1984	7.52427	7.69425	7.68979	6.89712	7.03892	0.623362	2.5001	0.0441194	1.54046
PSMD10	9.51698	9.72765	10.0337	9.53695	10.0549	9.97075	9.87013	9.28755	-1.07717	-2.85986	0.0268549	0.473959
PSMD11	9.58787	8.61868	9.6571	9.20352	7.79266	7.98282	7.97252	8.54493	1.36293	4.29334	0.00443289	2.57208
PSMD2	11.3728	11.7178	11.4485	11.5973	11.0528	10.9283	10.823	11.0125	0.702061	6.67198	0.000420377	1.62683
PSMD3	10.4646	10.4374	9.62306	10.0849	9.72166	9.32888	9.2842	8.11868	1.02395	2.87294	0.026382	2.03348
PSMD6-AS2	6.82693	6.31179	7.46842	6.8226	6.24622	6.57168	6.4632	6.53247	1.43982	2.61616	0.0375337	2.71288
PSMD8	9.99507	10.7076	10.8097	10.9875	11.0343	11.2337	11.1045	11.1834	-0.676438	-3.24046	0.016162	0.625708
PSMD9	9.49332	9.6544	10.2043	10.1721	10.01	9.99848	9.87533	10.064	1.79644	3.44341	0.0124321	3.47363
PSME1	9.9756	10.3568	10.1001	9.80956	10.3827	10.5266	10.3274	10.2741	-0.659191	-3.55573	0.0107801	0.633233
PSME4	9.8064	9.61377	9.40574	9.29257	9.18423	8.99517	8.80038	8.27118	1.05501	3.58333	0.010412	2.07773
PSMF1	6.53138	6.89348	6.60244	6.03518	6.09761	5.9305	5.76447	5.5741	1.4452	8.03166	0.000143653	2.723
PSORS1C1	5.84574	6.13114	5.58736	5.8999	6.50764	6.52842	6.5529	6.24146	-1.15961	-3.7849	0.00810704	0.447633
PSPC1	5.40224	6.56544	7.51531	6.9034	7.87357	7.52113	7.21694	7.12639	0.732465	2.57855	0.0395466	1.66148
PTBP1	12.0616	12.1943	11.4025	11.6314	11.2803	10.9762	10.8629	11.1087	1.13143	3.68304	0.00919265	2.19076
PTBP2	8.86134	8.30099	9.69282	9.20972	7.76368	8.05077	8.44058	6.97659	1.62692	2.73267	0.031955	3.08853
PTDSS1	10.7569	11.0103	10.5102	10.4725	10.1446	9.69632	9.68974	9.70032	1.01957	4.14353	0.00527435	2.02731
PTEN	8.7707	8.73657	8.13704	7.08396	8.71528	8.15911	7.70106	6.89833	0.911799	3.29454	0.0150617	1.88139
PTGER4	7.41447	7.44095	6.49554	7.11863	6.7498	5.72846	5.82094	5.0955	1.82805	2.91296	0.0249893	3.55056
PTK2	6.84737	6.65421	7.21189	7.01714	6.85736	6.85287	6.94369	6.49969	0.822469	2.77303	0.0302334	1.76843
PTP4A2	11.8126	12.1408	11.4489	11.7982	11.837	11.4032	11.3953	11.2228	0.610111	2.91737	0.0248408	1.52638
PTPMT1	8.60069	9.03628	9.18859	8.99373	9.23776	9.30216	9.01002	9.09532	0.75947	10.4514	2.96597e-05	1.69287
PTPN14	6.89057	5.87848	6.39712	6.73254	6.01324	6.12309	5.23955	3.86592	1.05737	6.88448	0.000351544	2.08114
PTPN9	7.72465	7.72417	8.30652	7.70694	7.62732	8.09281	8.11847	6.44261	0.901304	2.53166	0.0422166	1.86775
PTPRA	6.01748	5.97568	6.8586	6.54612	6.37138	6.13586	6.31415	6.85898	1.40278	2.68213	0.0342589	2.64411
PTPRM	9.57732	9.10334	9.64631	9.23441	8.52038	8.50827	8.86443	7.86956	0.774247	3.29825	0.0149892	1.7103
PTPRO	10.2671	10.4098	10.2299	11.052	11.5902	11.6307	11.736	11.8342	-1.48302	-7.19487	0.000272836	0.357739
PUF60	11.1357	11.2248	10.357	10.8562	10.3798	9.79289	9.94171	9.99877	0.873961	3.95411	0.00660267	1.83269
PXMP2	8.20936	9.04535	9.16413	9.15251	9.61237	9.77061	9.44006	9.44958	-1.07375	-2.71067	0.0329372	0.475082
PXMP4	7.46573	7.71108	7.48067	7.11749	7.4099	7.44029	7.76891	7.32859	0.958264	2.88029	0.02612	1.94297
PXN	10.7758	10.4964	10.024	10.6885	9.18765	9.46269	9.37091	9.32391	1.61135	7.06956	0.000301909	3.05537
PYGB	9.84706	9.75931	10.8319	10.5929	9.104	8.65026	9.71596	8.82375	1.81369	3.87165	0.00729332	3.51541
QKI	11.229	10.8383	11.0105	11.0852	10.315	10.1705	10.2868	10.1513	0.978456	3.23836	0.0162065	1.97036
QSER1	6.00966	5.92244	6.20574	6.09761	6.24679	6.28337	6.71012	8.07371	0.780467	2.92469	0.024596	1.71769
QSOX1	7.28049	6.80051	6.30268	6.75302	6.38284	6.2292	6.17493	6.18329	0.742157	2.45575	0.0469462	1.67268
QSOX2	8.2351	8.34775	8.4683	7.95228	7.75849	7.65785	7.45376	8.02436	1.39087	4.07161	0.00574023	2.62237
R3HDM1	10.0227	9.92679	8.92852	8.97034	9.09355	8.88911	8.42076	8.16526	1.3796	2.43976	0.0480111	2.60197
R3HDM4	10.0138	10.4031	10.1019	10.4281	10.0971	9.92019	10.4461	10.3759	1.27942	3.7744	0.00821219	2.42741
RAB11FIP1	11.5574	10.8118	11.2963	11.6021	10.0989	9.74081	10.4792	10.6226	1.55619	4.75973	0.00263561	2.94076
RAB12	8.74903	8.66334	8.48474	8.60288	8.04062	8.40574	7.97951	8.19357	1.44361	3.49203	0.0116852	2.72001
RAB14	9.54205	9.16727	9.65166	9.77658	9.61243	9.58382	9.62609	9.39418	1.08904	3.28918	0.0151671	2.12732
RAB21	9.59356	9.39556	8.91061	8.5097	8.69735	8.50724	8.1333	7.89851	1.3514	2.57953	0.0394929	2.55159
RAB22A	8.8198	8.51948	8.92692	8.52227	7.96336	7.89227	7.76706	6.93026	1.28293	4.39752	0.00393597	2.43333
RAB25	8.02697	8.31551	8.80961	9.74435	9.31032	10.5047	10.7188	11.1211	-2.15478	-3.35787	0.0138755	0.224568
RAB27B	5.32481	5.53543	5.79468	6.0354	5.86071	5.8387	6.18428	5.47832	-1.74228	-3.01352	0.0218256	0.298898
RAB2A	8.39789	7.7048	7.92166	8.03628	7.4203	6.83314	6.96521	6.65005	1.01794	2.4787	0.0454603	2.02503
RAB30-AS1	8.70387	8.99972	8.29126	8.20036	9.29604	9.14349	9.21143	9.00767	-1.12991	-2.44194	0.0478645	0.456945
RAB31	10.7306	10.8106	9.85048	10.3953	10.4229	10.7917	10.5927	10.9279	-1.06866	-3.37466	0.0135784	0.476763
RAB39B	5.90328	5.83744	6.2572	6.0387	6.19653	5.86987	5.71094	7.34083	1.4433	2.77254	0.0302539	2.71943
RAB7A	9.69747	9.79795	8.98729	8.87553	9.0955	9.32389	9.22723	9.07106	0.865034	2.6859	0.034081	1.82138
RABGEF1	8.30588	8.14893	9.76709	9.64908	8.63245	8.58661	8.89842	8.64775	-0.803577	-2.54524	0.0414243	0.572927
RABGGTA	6.8902	7.09434	7.21839	7.29884	6.80038	6.80129	7.47905	7.73417	0.839208	3.66677	0.00938039	1.78907
RABL6	8.64382	8.38003	7.91043	8.09856	7.70833	7.29002	6.82782	6.85025	1.68464	3.26883	0.0155744	3.2146
RAC3	6.853	6.99853	7.06458	6.47314	6.39712	6.04832	6.17333	5.84122	0.902459	4.6278	0.0030435	1.86925
RAD21	8.97628	9.22376	9.75779	9.59792	9.66608	9.42053	9.27072	9.18604	1.03934	2.98106	0.0227971	2.05529
RAD23B	10.8066	11.4481	9.70745	9.43521	9.29815	9.42886	9.12311	8.75909	1.18943	3.21287	0.0167567	2.28063
RAF1	7.08683	6.85062	7.12578	7.39283	7.11239	7.19849	7.24622	6.76049	0.862042	3.73546	0.00861529	1.81761
RALBP1	9.93301	10.0058	10.5997	10.4507	9.83583	10.2032	10.0711	9.92668	0.938408	3.45678	0.0122216	1.91641
RALGAPA2	7.44269	6.58961	6.71136	6.5944	6.84323	6.80877	6.70377	6.66505	1.2044	2.89073	0.0257528	2.30441
RAMP1	6.69139	6.59947	6.74752	6.87541	7.31007	7.13802	7.17782	8.19343	-0.617663	-2.59673	0.0385597	0.651726
RANBP10	8.28462	8.29595	7.94755	7.62454	7.02303	6.83908	7.18299	6.86158	0.614666	2.66267	0.0351921	1.5312
RAP2B	10.9921	10.7345	10.9232	11.2043	9.74917	9.77179	10.3378	10.279	1.37356	7.74269	0.000178108	2.59109
RAP2C	8.74524	8.17458	8.4173	8.11379	7.97974	7.97642	7.7486	7.42752	0.883312	3.60447	0.0101394	1.8446
RAPGEF1	7.73396	7.7765	8.06075	7.94058	6.95478	6.89263	6.91193	6.40752	1.31849	15.7056	2.39657e-06	2.49404
RAPGEF2	8.39515	7.89209	8.56411	8.09835	7.57569	7.47062	7.49009	7.13052	0.773965	3.56259	0.0106873	1.70996
RARRES3	7.60073	7.33914	8.19736	7.80096	7.98829	8.38797	8.94705	9.05883	-1.24739	-2.99209	0.0224617	0.421209
RASGRP3	6.01436	6.08661	6.08236	5.91552	7.38059	6.7807	6.56803	7.02702	-1.49644	-4.98283	0.00207788	0.354427
RBBP4	11.2492	11.1653	10.9205	10.5944	10.7208	10.6439	10.5815	10.7872	0.966684	2.8389	0.0276321	1.95434
RBBP6	10.187	9.339	9.8864	9.69446	8.8838	9.27652	8.9284	8.822	1.51313	9.62558	4.88283e-05	2.85429
RBM12	9.36765	9.24141	9.87455	9.66073	8.80822	8.91421	8.86694	8.54786	1.01576	3.94474	0.00667738	2.02197
RBM15	10.5275	10.2053	10.6791	10.0452	9.40427	9.82134	9.76742	9.78131	0.773476	3.52218	0.0112468	1.70938
RBM15B	9.85197	9.60687	9.8777	9.73457	9.11686	8.90644	8.92029	9.0611	0.911256	7.16572	0.000279302	1.88068
RBM17	7.09487	7.35368	7.22362	7.6091	6.86901	7.18408	7.29499	8.29673	1.12636	3.46625	0.012075	2.18308
RBM24	7.08491	6.28762	7.21432	5.86295	6.23688	4.63401	5.02813	4.04527	2.04223	2.50651	0.0437257	4.11883
RBM25	10.5959	10.3899	10.6209	10.2426	10.1981	10.2923	10.0953	9.97248	0.977725	3.10604	0.0192929	1.96936
RBM26	10.9217	10.6968	11.0242	10.8565	10.2394	10.4665	10.4885	10.1161	0.695318	2.90425	0.0252855	1.61924
RBM33	9.10923	8.39	8.66292	8.60196	7.44948	7.52254	7.21237	6.61471	1.67037	5.57181	0.00114513	3.18296
RBM39	11.0267	10.8614	11.0232	10.9192	10.5147	10.3989	10.7915	10.1062	0.589743	2.99845	0.0222708	1.50498
RBM42	8.89385	8.86403	8.703	8.89872	8.39716	8.20477	8.12086	8.30319	0.690351	5.34094	0.00143869	1.61368
RBM8A	7.072	8.10941	7.84587	7.37539	8.29366	8.35804	7.95379	8.38016	-0.765322	-2.88724	0.0258751	0.588322
RBMS1	10.2954	10.2562	10.1319	10.5444	9.37834	10.0872	10.3953	10.1249	0.691281	2.71556	0.0327162	1.61472
RBMS2	8.44373	8.35839	8.42412	8.48744	7.9292	7.85711	8.10008	8.28859	0.800147	4.48494	0.00356664	1.74128
RC3H1	6.41988	6.779	6.09866	6.01078	6.53667	6.50112	5.99345	5.60496	0.926787	4.19974	0.00493941	1.90104
RC3H2	7.37304	7.59462	8.0486	7.88319	7.58128	7.5572	7.38612	7.16932	1.53909	2.62965	0.0368377	2.90611
RCAN3	8.36308	8.10711	8.25451	8.09006	7.31116	7.12039	6.98482	6.46777	1.64307	11.6496	1.52784e-05	3.1233
RCC2	10.5691	10.7047	10.1569	10.2736	9.69962	9.8051	9.45988	10.0146	0.870482	4.49543	0.00352501	1.82827
RCOR3	9.3437	8.80391	8.78846	8.49121	8.70183	8.64692	8.26936	7.85443	0.732587	5.47648	0.00125727	1.66162
RECK	7.59634	6.77149	8.31061	8.1531	6.91217	6.97556	7.20398	7.7486	0.794439	2.66881	0.0348951	1.7344
REEP1	7.89772	7.75268	8.47342	6.18329	7.37321	5.41886	5.57077	5.30488	2.23931	2.43559	0.0482927	4.72172
RELA	6.77096	7.30925	7.21665	7.27128	6.76514	6.36405	6.37226	6.13319	0.859952	2.56436	0.0403354	1.81498
RELL1	9.69751	9.32708	10.2308	9.90962	9.0656	9.14162	9.22995	8.39008	0.889991	3.07607	0.0200766	1.85317
RERE	8.91286	8.79961	9.13235	9.06472	8.30711	8.42	8.26566	7.95826	1.2048	4.84102	0.00241494	2.30505
RETREG2	8.31347	8.16631	7.78136	7.43363	7.83384	7.16682	7.0706	6.37938	0.936352	3.09326	0.019623	1.91368
REV1	7.71177	7.01781	7.23458	6.59335	6.49185	6.4363	5.97292	6.31107	1.19966	2.83681	0.0277108	2.29685
REV3L	9.23314	8.78653	8.61346	8.52564	8.41172	8.36396	7.824	7.40165	2.79415	4.64491	0.0029868	6.93624
REXO2	10.5651	10.7333	10.3051	10.2869	10.9071	10.9058	10.593	10.6987	-1.28478	-3.46211	0.0121388	0.410434
REXO5	6.72887	6.69836	6.95826	5.96463	6.28337	5.85574	5.57894	5.69766	0.983409	2.88624	0.0259102	1.97713
RFC5	6.9644	7.60288	7.65571	7.15239	7.45845	7.44435	6.76633	6.54133	0.822342	3.54228	0.0109646	1.76827
RFLNB	9.52726	9.03183	9.26282	9.63287	9.10187	8.71665	8.31877	8.40846	1.07707	3.25848	0.0157859	2.10974
RFNG	8.65617	8.668	7.84367	8.24098	7.90671	7.62928	7.28318	7.15157	0.894694	3.32846	0.0144132	1.85922
RFWD2	7.72144	8.0642	8.15391	7.71822	7.55987	7.5601	7.33047	7.19849	0.612749	3.95782	0.00657328	1.52917
RFWD3	9.03293	9.03697	8.53862	9.07197	8.23893	8.49897	7.72233	7.25058	1.12692	3.58647	0.0103709	2.18392
RFX5	8.26819	8.9006	8.79555	8.61397	8.62735	8.48079	9.02669	8.69129	0.66679	2.56432	0.0403378	1.58754
RFX7	6.59679	6.54551	6.61338	6.80723	6.65163	6.66534	6.53683	8.28318	1.73924	2.90331	0.0253176	3.33859
RGS2	9.35621	9.02409	9.10667	9.83045	10.1886	9.57099	10.663	9.7144	-0.963537	-2.79363	0.0293929	0.512798
RHEB	10.8962	11.3184	11.1935	11.1949	11.4095	10.9814	10.9209	10.8676	-1.02278	-2.95918	0.0234781	0.492168
RHOBTB3	9.9512	9.52888	9.78387	9.49037	9.65354	9.22026	9.06813	8.68566	0.734914	2.787	0.0296607	1.6643
RHOQ	9.3317	9.15474	8.92656	9.57141	9.21544	8.53772	8.23554	8.18344	1.14521	2.65295	0.0356683	2.21179
RHOU	6.0648	6.21859	6.74604	6.93511	7.21781	6.51159	7.33271	7.1472	-1.00153	-2.79226	0.029448	0.499471
RIC1	7.89881	7.38405	7.75181	6.66249	7.00034	6.69613	6.81788	6.95536	0.897129	2.49728	0.0442935	1.86236
RIMKLB	7.18864	6.4451	7.43621	6.98493	6.14527	7.77893	7.73457	8.04013	-0.618483	-2.81726	0.0284591	0.651356
RIOK3	9.49813	8.86922	9.97429	11.3326	10.5485	10.7119	11.4727	12.0723	0.843658	2.99175	0.0224722	1.79459
RIOX1	8.69589	8.40812	8.6256	8.16586	8.18478	8.02292	7.54674	6.67525	1.0673	3.30474	0.0148634	2.0955
RIT1	7.01636	7.27408	7.41329	7.91049	9.00591	8.48571	8.39549	8.41409	-1.62881	-4.70318	0.00280245	0.323355
RLIM	8.62359	8.5575	8.22241	7.92362	8.45356	8.37847	8.1955	7.79162	1.73094	8.45415	0.000106116	3.31945
RMI2	9.13479	9.256	9.35645	8.5072	8.30488	8.4434	7.93958	8.4953	1.11704	3.89152	0.00711987	2.16901
RNA45SN5	9.75128	9.23232	11.0656	11.6752	8.24446	8.11624	9.86631	8.39421	1.92996	2.67544	0.0345768	3.81045
RNF10	9.10669	8.5809	8.93334	8.93755	7.73742	7.84304	7.80645	7.39172	1.78143	11.7333	1.46215e-05	3.43766
RNF103	9.17253	9.17128	9.21471	8.93375	9.03158	8.40041	8.596	7.7213	0.674532	3.0187	0.0216746	1.59608
RNF114	8.22038	7.99554	9.09006	8.62721	8.4135	8.68972	8.38414	8.2097	0.850879	2.58848	0.0390043	1.8036
RNF126	8.6864	8.23534	7.86165	8.58661	7.76228	7.48446	7.27053	7.07253	1.38197	5.24748	0.00158098	2.60623
RNF135	9.39577	9.08616	9.80505	9.31899	8.62659	8.74345	8.68587	8.48539	0.942698	5.10993	0.00182016	1.92212
RNF138	9.17973	8.65696	9.17809	8.62099	7.30259	6.90785	6.31325	6.1179	2.50307	7.13355	0.000286643	5.66892
RNF166	7.58128	7.34261	6.7952	7.00495	6.69919	6.4522	6.18249	6.05528	0.727524	2.91699	0.0248536	1.65579
RNF181	9.94612	10.1027	10.6432	10.4562	10.5273	10.6354	10.7939	11.0606	-0.724042	-2.91014	0.0250846	0.605399
RNF187	9.34265	9.73015	9.31354	9.23623	9.26024	8.82193	8.62443	9.07972	0.88801	3.09008	0.0197061	1.85062
RNF220	8.70639	8.85041	8.52564	8.71077	7.91085	7.95815	7.8375	7.7765	0.913605	7.80581	0.000169841	1.88375
RNF26	8.57342	8.61725	8.85649	8.32764	7.83156	8.08624	7.59552	7.4888	1.1859	5.80678	0.000913913	2.27506
RNF34	6.2651	6.03034	6.96116	7.43179	6.86876	7.09085	7.79928	8.78859	1.18715	4.53	0.00339152	2.27702
RNF38	9.31334	8.95277	9.63412	9.05875	8.82146	8.67211	8.8687	8.41971	0.851869	2.5089	0.0435798	1.80484
RNF40	8.5686	8.76045	8.41929	8.52219	8.45072	8.07858	8.44245	8.33468	0.781972	3.9828	0.00637958	1.71948
RNF41	6.99345	7.18785	6.25248	6.40173	6.80967	6.46369	6.36212	6.3579	0.716271	2.71626	0.0326847	1.64293
RNF7	7.18606	7.3733	7.74638	7.40837	7.37173	7.03551	6.77913	6.59081	0.850523	3.63566	0.00975127	1.80315
RNFT2	8.19116	8.05702	7.29131	6.96128	6.98857	6.44874	6.2724	6.71987	1.74333	4.67125	0.00290182	3.34807
RNMT	8.75702	9.0817	9.63563	9.54415	9.01274	8.96944	9.12913	8.42551	0.978285	3.73637	0.00860554	1.97012
RNPS1	10.2208	10.3418	10.3511	10.3427	9.57796	9.59664	9.48547	9.46974	0.693824	8.28086	0.000119961	1.61757
ROCK1	8.21529	8.83927	9.97011	9.17408	8.40472	8.63894	8.38319	7.44717	0.932062	3.16325	0.0178868	1.908
ROR1	8.01792	7.49673	7.12959	7.67426	6.66434	6.44758	6.01436	5.77321	3.19731	4.29775	0.00441051	9.17244
RORA	6.15198	6.17193	6.4261	6.75956	6.77452	6.6094	6.7086	7.72233	-1.66615	-3.90809	0.00697866	0.315093
RPA1	11.1508	11.223	10.6845	10.5459	10.2837	10.4124	10.1016	10.2333	0.636946	2.78328	0.0298121	1.55503
RPIA	8.98903	8.80494	8.25706	7.78725	7.96041	7.87909	7.36737	7.45598	0.872704	2.42003	0.0493602	1.83109
RPL31	13.8049	13.8761	14.0375	14.0221	14.047	14.0734	14.0271	14.0448	-1.03738	-3.66355	0.00941803	0.487211
RPP25L	9.12252	9.52044	9.70418	9.44193	9.93599	9.86714	9.95092	10.0609	-0.777944	-3.01518	0.021777	0.583197
RPP30	7.22052	7.37556	6.46418	5.94228	7.21091	7.31442	6.43196	6.69167	1.84128	3.69002	0.00911336	3.58327
RPRD1A	8.03963	8.88371	9.02215	8.39793	8.41049	8.34474	8.20193	8.0735	1.28652	3.26427	0.0156672	2.43939
RPRD1B	8.94997	8.88313	9.59296	8.82553	8.56052	8.46467	8.83374	8.96128	0.823104	2.96582	0.023269	1.76921
RPRD2	7.41523	7.01981	7.23754	6.71946	6.42139	6.15117	6.17053	6.11458	0.632415	2.65404	0.0356148	1.55016
RPS21	13.3413	13.5657	13.9211	13.6939	13.7614	13.7408	13.7895	13.7873	-0.941499	-6.93888	0.000336051	0.520692
RPS27L	9.10554	8.17158	8.97309	8.89866	8.09022	8.06749	8.41354	8.13175	1.46647	2.72424	0.0323278	2.76344
RPS6KA1	8.46495	8.29939	8.23774	8.01016	7.43271	7.5519	7.24489	6.8824	1.44784	7.36984	0.000237424	2.72799
RPS6KB1	7.29793	7.53831	7.98698	7.6074	7.52974	7.50772	7.40642	7.14364	0.947518	2.83345	0.0278379	1.92855
RPUSD2	7.47338	7.55344	7.802	7.40369	7.30643	7.49961	7.32984	6.96763	0.791605	4.3009	0.00439461	1.731
RRAGC	9.49456	9.23864	9.97111	10.0171	9.6624	9.8299	10.1145	10.0608	0.848149	3.19501	0.0171543	1.80019
RRAS2	9.59803	9.40186	9.47407	9.60032	9.15292	9.29928	8.99958	8.76427	0.701506	2.45197	0.0471959	1.6262
RREB1	6.24413	6.52763	6.31234	6.02037	6.45105	6.3856	7.20623	7.14006	-0.654639	-2.4134	0.0498218	0.635234
RRM2B	10.1463	9.44779	9.86144	9.89942	9.5488	8.93446	9.14106	9.54821	1.20492	3.70938	0.00889736	2.30524
RRP12	8.24869	8.63056	8.25101	8.51586	8.3486	8.12763	8.41092	8.46455	0.7178	3.11083	0.0191707	1.64467
RRP1B	10.6275	10.3508	10.788	10.3679	9.32773	9.99192	9.7812	9.65889	1.16674	3.94339	0.00668816	2.24504
RSAD1	8.43075	8.32373	8.30442	7.87043	7.57319	7.22516	7.35755	7.10381	1.27577	5.77215	0.000944405	2.42128
RSRC1	7.87873	8.22468	7.77142	6.79662	7.97516	7.99515	6.90941	5.88777	0.636942	2.44749	0.047493	1.55503
RTF1	6.96521	6.45697	6.94216	6.47573	6.37243	6.51349	6.53013	6.77545	0.774911	4.9069	0.00225127	1.71108
RTN3	10.4978	10.8599	10.5467	10.4331	10.6781	10.3478	10.2247	9.85924	0.953727	6.5718	0.00045806	1.93687
RTN4	12.492	12.2802	11.9213	12.0845	11.8449	11.7035	11.491	11.2494	0.84721	3.04682	0.020875	1.79902
RTN4IP1	7.60429	7.39558	7.42383	6.86109	6.70141	7.08289	6.39763	6.46025	1.00817	3.15962	0.0179727	2.01136
RUBCN	8.6937	8.99438	9.29089	8.84671	8.43008	8.0404	8.26641	7.73003	1.59343	7.56302	0.000204272	3.01766
RUFY3	7.12701	6.95245	6.75489	7.23352	6.70736	6.61338	6.44659	7.27585	1.21767	6.06662	0.000717578	2.32571
RUNX2	7.38076	6.58481	6.95629	7.0343	6.21859	6.14262	6.1916	5.44493	1.48693	2.77558	0.0301278	2.80292
RUNX3	7.10444	7.50795	7.88246	7.09371	6.74052	7.1299	6.51507	5.93617	1.00128	3.09402	0.0196032	2.00178
RXRA	6.71534	6.80542	6.72451	6.95687	6.6851	6.99515	6.83592	7.74544	0.659877	2.90059	0.0254111	1.57995
RYK	9.18606	9.2416	9.17208	9.06488	9.04051	8.73951	8.6575	7.85044	0.663858	2.45502	0.046994	1.58431
S100A11	11.3384	11.6885	10.9743	11.3317	11.8001	12.3088	12.0723	12.1731	-1.123	-5.54387	0.00117678	0.45914
S100A13	11.3558	11.3223	11.6896	11.5182	11.8646	11.6882	12.2487	12.5331	-0.8864	-3.53296	0.0110946	0.540962
S100A14	10.2189	9.43944	8.09413	9.6393	11.3797	10.7714	10.9086	10.2264	-1.8443	-2.7303	0.0320595	0.27849
S100A2	9.10541	8.81794	8.92864	9.33329	9.25545	9.63947	10.1218	9.66881	-0.823021	-3.44315	0.0124361	0.565257
S100A6	6.24679	6.09866	6.17672	6.50653	6.57153	6.57984	6.76553	6.39985	-0.983966	-2.52882	0.0423841	0.505588
S100A9	5.86641	6.09424	6.05918	6.35843	7.75656	10.2254	9.31612	10.9519	-5.29597	-6.26773	0.00059819	0.025454
SAC3D1	9.84992	9.7398	9.57361	9.06463	8.77791	8.80345	8.02929	8.41781	1.20436	3.5765	0.0105018	2.30434
SAE1	8.77113	9.27645	9.75732	9.57913	9.59872	9.52119	9.76406	9.05894	0.80604	7.29765	0.000251358	1.74841
SAFB	10.2995	10.2368	9.8129	10.0311	9.67315	9.54552	9.26442	9.81327	0.597228	2.8269	0.0280876	1.51281
SALL2	7.73694	7.99469	8.00124	7.70238	8.13057	7.25191	7.61486	7.51586	1.62427	3.04968	0.0207954	3.08286
SAMD8	6.57046	6.78947	6.37782	6.16752	6.43879	5.6311	6.0197	5.7137	0.679536	2.45661	0.0468893	1.60162
SAP130	8.20119	8.09149	7.85012	7.90767	7.4353	7.60992	7.15634	6.90388	1.04684	3.88604	0.00716724	2.066
SARAF	11.5438	11.4848	11.2384	11.544	11.2244	10.7497	11.1753	11.1086	0.597726	2.68813	0.0339766	1.51333
SARS2	8.14349	7.90971	7.76022	7.61772	7.4851	7.56636	7.33842	7.15846	0.726577	2.70334	0.0332714	1.65471
SART3	8.34634	8.33704	7.92244	7.56864	7.76095	7.58353	7.18299	7.67969	0.78358	4.49724	0.00351785	1.7214
SASH1	7.33414	7.04253	6.87061	7.55405	7.19239	6.97625	7.33664	6.97751	0.980635	2.57463	0.039763	1.97333
SAT1	11.7555	11.5856	11.1581	12.3167	12.3952	12.1782	12.4639	12.1014	-0.917855	-3.01542	0.0217699	0.529295
SAV1	7.79123	7.41143	7.98031	7.66327	7.60755	6.64674	6.39712	6.30488	0.708538	2.91141	0.0250415	1.63415
SBF2	6.62366	6.2182	6.56849	6.39008	5.95303	6.19594	6.17852	6.6499	0.840177	3.64481	0.00964062	1.79027
SCAF8	10.2571	9.58436	10.1814	10.2029	9.36864	9.37615	9.55674	9.07087	0.864822	3.98524	0.00636099	1.82112
SCAI	8.05821	7.62095	7.65535	7.11478	7.16732	7.04253	6.93334	6.94087	0.668275	2.68834	0.0339666	1.58917
SCAP	8.65668	8.54928	8.85328	8.93216	8.23252	8.35165	8.22057	8.11987	0.72559	4.71915	0.00275415	1.65358
SCG5	7.14354	7.57969	7.18606	7.25087	7.17672	6.49233	6.36335	6.47849	1.21138	3.14696	0.0182755	2.3156
SCGB3A2	5.27165	4.3978	6.0542	6.08151	8.38629	9.55827	11.8076	12.8609	-7.31457	-5.7061	0.00100582	0.00628194
SCLT1	6.24736	5.90328	6.07296	5.29939	5.06609	5.76049	5.45845	4.85798	0.803578	2.55503	0.0408626	1.74542
SCNN1G	9.28926	8.5932	9.24272	8.74598	7.34687	6.21684	8.70939	6.28059	1.99182	3.05644	0.0206086	3.97739
SCPEP1	10.3739	9.75044	9.90594	10.0187	9.51987	8.89178	9.37955	8.24174	1.24101	3.87098	0.00729922	2.36364
SDC1	10.1704	9.96726	9.88827	10.8316	10.4875	10.7916	11.0079	11.1933	-0.922354	-2.62078	0.0372936	0.527647
SDCCAG3	9.17812	9.30841	8.54172	8.50736	8.23783	8.27794	7.76626	7.85075	0.818225	3.04129	0.0210296	1.76324
SDF2	9.00217	9.44433	9.48369	9.57852	10.2648	9.87899	10.0008	10.3085	-0.773151	-4.95344	0.00214314	0.585138
SDHC	11.6506	11.552	11.1492	11.5075	11.6084	11.4698	11.5502	11.6052	-0.957109	-2.55733	0.0407319	0.515088
SDR16C5	7.83933	8.26303	7.78575	8.4778	8.84875	9.06534	9.00006	9.10983	-1.22933	-4.46036	0.00366646	0.426514
SDR39U1	8.87191	8.83567	9.2866	8.88902	8.6858	8.42886	8.55957	8.17797	0.64883	3.36918	0.0136746	1.5679
SEC14L1	7.89397	8.12112	8.94389	8.15714	8.33114	8.16662	8.26397	7.86202	0.680451	2.6442	0.036103	1.60264
SEC16A	8.82722	8.67673	8.94734	8.91603	8.24355	8.27072	8.05815	8.31442	0.736494	10.778	2.45916e-05	1.66612
SEC22B	6.81801	7.0354	6.72288	6.75087	7.79643	7.71905	7.90165	8.04969	-1.26718	-6.50349	0.000485958	0.415471
SEC22C	9.72928	9.49454	10.7079	10.1833	9.35672	9.49213	9.57669	8.35667	1.02303	2.79166	0.029472	2.03218
SEC61G	11.5109	11.9365	12.5067	12.3048	12.3694	12.6166	12.6582	12.7848	-0.871675	-2.53377	0.0420924	0.546512
SEC63	10.6781	10.4546	10.4093	10.7405	10.609	10.1151	10.1555	10.301	1.20854	3.77792	0.00817674	2.31104
SELENBP1	7.99938	7.93987	7.48462	7.88209	8.94395	9.0401	8.85733	10.012	-2.11997	-5.05634	0.00192418	0.230051
SELENOH	6.8089	7.05539	6.85686	6.57864	6.70529	6.93263	6.77373	6.90292	-0.618328	-2.4718	0.0459015	0.651425
SELENOI	9.03546	8.83813	7.93993	8.16471	8.25167	7.82877	7.63147	6.64587	0.762319	3.47117	0.0119995	1.69621
SELENOP	9.24921	9.45892	10.794	10.0764	11.6605	10.9834	11.0564	10.8823	-1.56337	-3.33396	0.014311	0.338361
SELENOW	10.5507	11.0407	10.0301	10.5549	11.1773	10.8542	10.6239	10.8713	-1.11798	-3.56425	0.010665	0.460739
SEMA3F	8.44274	8.45635	9.14195	9.2268	8.68989	9.04248	9.56424	9.80482	-0.942308	-2.70198	0.0333338	0.5204
SEMA4D	8.21169	8.17218	8.66598	8.14695	7.76964	7.74241	7.55305	7.23879	1.01469	5.90024	0.000837022	2.02047
SEMA4F	7.87535	7.94579	7.68089	7.56552	7.71576	7.296	7.49897	7.12329	0.897702	2.53614	0.0419535	1.8631
SENP2	8.93112	9.34616	8.94304	8.99613	9.34509	8.81031	9.64803	9.14211	0.803951	3.30452	0.0148677	1.74588
SEPHS1	8.80038	8.61136	8.31854	7.84775	7.90376	7.70446	7.35156	7.34713	0.924294	2.76273	0.0306631	1.89776
2019-09-08	6.79753	6.23764	6.57607	6.55903	6.48156	6.42543	6.62029	7.65714	0.716902	2.59664	0.0385647	1.64365
2019-09-09	8.65596	8.83159	8.44182	8.88475	7.73694	7.81762	7.8205	8.47982	0.780687	2.52666	0.0425123	1.71795
SERAC1	6.32697	6.38319	5.99548	6.07575	6.20379	5.749	5.83365	5.29352	0.831869	2.70638	0.0331323	1.77999
SERBP1	9.16327	9.45765	8.50823	8.66924	9.27433	9.29914	8.84919	7.92452	1.07142	2.91369	0.0249645	2.1015
SERP1	10.3274	10.8153	10.1978	10.2758	11.1594	10.7213	11.0379	10.8418	-0.804004	-3.98619	0.00635377	0.572758
SERPINA1	6.24945	7.51215	5.07468	7.18745	8.10093	9.18093	9.22263	9.05764	-3.33427	-3.74923	0.00847022	0.0991481
SESN1	8.69014	7.96947	8.32661	8.27366	7.49153	7.3137	7.59589	7.45055	1.68287	6.03043	0.000741819	3.21066
SESN2	7.83548	7.1981	7.52709	7.63844	6.78005	6.44543	6.25304	6.56194	1.01396	4.03028	0.00602845	2.01945
SESTD1	6.93133	6.66391	7.62585	6.87922	6.84699	6.68103	6.96278	7.45047	1.02429	3.20439	0.0169443	2.03396
SETD2	7.89845	8.0562	8.19908	7.77676	7.20662	7.21665	7.18745	6.54442	0.84866	3.92015	0.00687793	1.80083
SF1	6.31741	6.04483	6.36107	6.56346	6.15117	5.88533	6.27557	6.31107	0.889407	4.10115	0.00554355	1.85241
SF3A1	7.40105	7.76911	8.13714	8.02724	8.02148	7.84706	8.33378	8.44506	1.17278	5.35823	0.00141398	2.25446
SF3A2	8.38327	8.32652	8.13206	8.23429	8.08135	7.69662	8.15785	7.67525	1.61049	3.20609	0.0169064	3.05355
SF3B1	11.1421	10.8374	11.2304	11.2006	11.0059	10.9901	11.2533	10.6491	-1.08318	-3.81124	0.0078498	0.471987
SFMBT1	7.86536	7.58451	7.92148	7.52341	6.92944	6.95641	6.91743	6.52654	1.0564	6.03114	0.00074133	2.07974
SFPQ	11.01	11.2802	10.8826	10.7702	10.6992	10.4961	10.1282	9.89057	1.13109	3.72025	0.00877854	2.19024
SFSWAP	8.01363	7.81852	8.00096	7.91277	7.2948	7.31958	7.262	7.12743	1.00027	5.51646	0.0012088	2.00038
SFT2D1	9.57452	9.88009	9.735	9.32728	10.2697	10.4064	10.0987	9.42139	-1.60648	-3.3381	0.0142346	0.328398
SFTA2	11.3403	10.8356	9.50579	10.741	11.2295	11.4489	11.7611	12.5103	-1.43197	-2.66519	0.0350701	0.370624
SGPL1	9.27223	9.47851	9.1257	8.93514	8.5494	8.72884	8.30939	7.32724	0.938414	5.92083	0.000821081	1.91642
SGSH	9.49973	9.7957	9.68766	9.90776	9.52146	9.40801	9.86505	9.75368	0.952191	3.57514	0.0105198	1.93481
SH2B3	6.99526	7.02237	7.54728	7.06156	6.26903	6.40446	6.2878	5.76075	1.072	4.62865	0.00304066	2.10235
SH2D3A	6.08087	5.95699	6.15239	6.53807	6.14057	6.70487	6.52215	7.09529	-0.988596	-2.66114	0.0352667	0.503968
SH2D5	6.91612	6.80271	6.88886	6.61279	6.26641	6.2182	6.19259	6.64227	0.849914	4.50997	0.00346815	1.80239
SH3BGR	6.69125	6.69613	7.33637	6.29425	6.98254	7.73627	7.81705	7.50764	-1.0973	-2.7778	0.0300364	0.467392
SH3BP4	9.44715	9.1692	9.70839	9.30567	9.14356	9.00728	8.91934	7.97751	0.637245	3.21057	0.0168073	1.55536
SH3BP5	9.38522	9.95903	9.11827	9.63958	10.0042	9.93961	9.97674	10.3057	-0.72844	-2.536	0.0419616	0.603556
SH3GLB1	8.76145	8.98174	9.46542	9.40597	9.46695	9.43894	9.43586	9.27333	0.773668	3.22688	0.0164518	1.70961
SH3PXD2B	8.26425	8.22858	8.30067	8.09249	8.37552	8.38741	8.49017	8.19648	0.592195	3.49547	0.0116344	1.50754
SHC1	12.5987	12.7716	12.4048	12.2357	12.128	11.97	11.9963	11.924	0.659234	3.70568	0.00893826	1.57924
SHOC2	11.1403	10.761	10.5433	10.1626	10.3475	10.0628	10.142	9.5626	0.816498	2.51929	0.042952	1.76113
SHROOM3	8.77518	8.38746	8.75455	9.04133	8.37086	8.06937	8.23845	7.71925	0.792721	3.66522	0.00939852	1.73234
SIAH1	8.43221	8.06021	8.55129	8.35544	7.95414	7.96717	8.00484	7.693	0.638428	4.03316	0.00600784	1.55663
SIK3	5.81813	6.68131	6.65292	5.47865	5.94017	5.52388	5.33235	4.42761	0.835571	3.31312	0.0147026	1.78456
SIMC1	7.77367	7.71644	8.17702	7.89803	7.52677	7.42761	6.83592	6.49009	0.751301	2.73997	0.0316362	1.68331
SIN3A	7.91444	8.01167	8.47634	7.59515	7.51381	7.85518	7.20545	7.59059	2.11572	5.18748	0.00168067	4.33406
SINHCAF	10.7688	10.6624	10.4592	10.6431	10.4966	10.6557	10.6383	10.6532	-0.825312	-3.4188	0.0128297	0.56436
SIPA1L1	7.34669	6.83895	6.46597	6.36492	5.88093	6.12846	5.84373	5.20006	1.02671	3.69588	0.00904745	2.03738
SKP2	7.96099	7.45162	8.2659	7.47257	6.91528	5.96324	5.45878	6.19338	2.18166	5.00281	0.00203477	4.53676
SLAIN1	8.53757	8.22188	8.49434	7.8475	7.04188	8.17921	7.78908	7.46483	1.62025	2.41121	0.0499756	3.07427
SLC15A4	8.26059	8.27929	8.72999	8.23252	7.88283	7.79902	7.81096	7.53893	1.03541	4.17378	0.00509111	2.0497
SLC16A1	7.78718	7.85481	8.5256	7.14006	7.3482	7.43979	7.14517	6.50064	1.45828	3.26996	0.0155514	2.7478
SLC16A10	6.59051	6.12019	6.69279	7.2804	6.77624	6.69627	7.30058	7.62469	0.671046	2.41691	0.0495768	1.59223
SLC17A8	6.55105	6.0072	6.57637	6.21742	5.99616	5.37504	5.4165	5.00225	0.795773	3.35699	0.0138914	1.73601
SLC19A1	7.55643	7.58886	7.45919	7.63822	7.34554	7.90821	7.60896	7.99441	0.800823	4.20511	0.0049087	1.74209
SLC22A5	8.13632	8.01653	7.91755	7.58924	7.11072	7.80845	7.59991	7.17433	1.25641	3.70865	0.00890539	2.389
SLC23A2	8.24916	7.91672	7.82877	7.43179	7.54805	7.53939	7.34367	6.63807	1.20093	2.75912	0.0308153	2.29888
SLC25A12	7.35271	6.93734	7.25068	6.48623	6.38698	6.35667	6.09191	5.72792	1.38682	2.7694	0.0303839	2.61501
SLC25A17	8.9814	9.24396	9.28937	8.53842	9.08513	8.77479	8.54435	7.45812	0.948836	3.28218	0.0153058	1.93032
SLC25A25	7.3353	7.70722	7.38569	7.48196	7.37043	7.06501	6.99673	6.76871	0.94285	4.53544	0.00337103	1.92232
SLC25A28	9.00211	8.96087	8.7225	8.60352	8.46944	8.33593	8.34047	8.75104	0.627035	2.48954	0.0447757	1.54439
SLC25A33	8.54948	8.5338	8.91277	8.79614	8.03017	8.08571	7.75322	6.95606	1.08495	3.76067	0.00835181	2.1213
SLC25A36	9.70067	9.39626	10.1164	10.2624	10.0428	10.1427	10.2023	10.1824	1.18434	2.53834	0.041825	2.27259
SLC25A38	8.77581	9.00941	9.03848	9.19862	8.54817	8.44336	8.80896	8.09598	0.981803	10.6312	2.67347e-05	1.97493
SLC25A40	6.0343	6.38509	6.71521	6.61338	6.64947	6.90135	7.11166	8.05382	0.893352	2.82388	0.0282033	1.85749
SLC25A46	9.12946	8.86932	9.42282	8.70217	9.09442	8.88154	8.93829	8.43221	1.04763	4.31004	0.00434876	2.06713
SLC27A4	7.51025	7.44278	7.39755	7.6401	7.12928	7.42576	6.87086	8.58139	0.858599	4.71842	0.00275634	1.81328
SLC2A3	8.38323	8.25319	8.33896	9.27705	8.69846	9.35504	9.19335	9.49641	-1.36821	-2.44076	0.0479435	0.387371
SLC30A4	7.4641	7.04002	8.60896	6.93723	6.42475	6.29002	6.66917	6.58271	1.60417	3.39777	0.0131808	3.0402
SLC31A1	8.15714	8.42572	7.64559	7.0054	8.34509	8.21461	7.7387	7.34589	0.703426	3.30097	0.0149363	1.62837
SLC34A2	6.62454	6.24603	5.37955	6.62863	7.42643	6.92006	7.20653	7.25115	-1.08257	-3.38831	0.013342	0.472185
SLC35A4	8.94099	8.96988	9.48937	9.06194	8.41671	8.44033	8.41185	8.67433	0.968985	4.58344	0.00319615	1.95746
SLC35B4	6.72479	6.6907	7.11343	6.12412	6.61706	6.17931	6.13258	6.01391	1.73776	4.25248	0.00464656	3.33516
SLC35D2	9.85343	9.71634	9.41557	9.62877	9.08826	8.97019	8.95751	9.06725	0.901659	4.56955	0.0032457	1.86821
SLC35E1	7.5809	7.736	7.78313	7.99791	7.59872	7.42358	7.94901	7.63974	0.732276	2.8455	0.0273846	1.66126
SLC37A4	7.52341	7.2829	7.90605	7.67151	7.24992	7.14771	6.82579	7.0781	0.920376	5.36545	0.0014038	1.89261
SLC38A1	6.87946	7.52082	6.7845	7.53931	8.55635	7.71672	7.54728	5.99774	1.30123	2.4293	0.0487214	2.46438
SLC38A10	7.28494	7.27854	7.45713	7.28096	7.16058	7.01402	7.43371	7.35456	0.720878	3.66928	0.00935122	1.64819
SLC38A2	12.3167	12.2164	12.5705	11.8507	12.2526	11.9102	12.1072	11.6596	0.826859	2.55152	0.0410632	1.77382
SLC38A7	7.85555	8.0588	8.36457	8.45471	8.19185	8.30063	8.5308	7.74725	0.89843	2.4937	0.0445158	1.86404
SLC39A1	10.1067	10.1148	9.33724	9.77103	9.56304	9.33465	9.54755	9.70967	0.670635	2.64328	0.036149	1.59177
SLC39A14	9.86366	10.1499	10.3149	9.83349	9.54898	9.10022	9.02442	8.22863	1.44524	3.16744	0.0177882	2.72307
SLC41A1	8.76447	8.83589	8.48228	8.37178	8.21091	8.05121	7.63706	7.63959	0.766556	2.80443	0.028962	1.7012
SLC41A3	7.63612	7.81275	7.63575	7.23151	7.15512	7.15927	7.06942	7.05061	0.942944	2.94595	0.0239004	1.92245
SLC43A2	7.14415	7.05658	6.90376	7.25437	7.11593	7.35394	7.42333	8.20628	0.986683	3.6463	0.00962263	1.98162
SLC4A1AP	9.30405	9.06695	9.19574	9.10601	8.86071	8.62275	8.62403	8.54396	0.670384	3.87002	0.00730768	1.5915
SLC5A3	7.27473	6.99774	5.80038	7.73938	8.30652	7.5299	6.93086	7.29177	-1.21648	-2.75482	0.0309975	0.430333
SLC6A14	7.22197	6.3818	6.595	7.2878	8.4515	10.2077	11.0811	11.5482	-4.53146	-4.72186	0.00274607	0.043241
SLC6A6	10.7206	10.2101	9.56352	10.3341	9.59991	8.83756	9.13396	7.85393	1.33642	3.21307	0.0167522	2.52524
SLC6A8	7.854	8.57395	8.10565	8.108	8.25072	8.12236	8.73424	8.00596	0.63395	3.11277	0.0191214	1.55181
SLC7A1	7.43237	7.6422	7.47184	7.6595	7.14231	7.04898	7.10077	6.98891	1.18358	5.34316	0.00143549	2.2714
SLC7A11	9.33874	9.59119	8.64212	8.33494	8.07141	8.52904	7.47062	7.92422	1.2355	2.47355	0.0457894	2.35464
SLC7A5	10.7163	11.1112	10.7733	10.6618	9.90427	10.246	10.0034	9.54635	1.25644	4.34271	0.0041892	2.38906
SLC7A6	6.87209	6.76818	6.81954	6.79818	6.40122	6.07253	6.02392	5.6879	1.21322	3.9304	0.00679352	2.31855
SLC9A6	9.0129	8.61173	8.86716	7.85624	8.0343	8.08082	7.65771	7.04034	0.8408	2.58403	0.0392463	1.79104
SLF2	6.56148	6.92967	5.8902	5.64357	6.72247	6.51932	5.852	6.11353	0.919556	2.89197	0.0257095	1.89153
SLK	8.59604	8.55762	8.61136	8.41359	9.32323	9.29492	9.34345	9.08156	-0.873878	-6.05447	0.000725616	0.545678
SMAD3	8.61695	8.39857	8.52587	8.7452	8.31361	8.45976	8.86898	8.58616	0.700607	3.06498	0.0203754	1.62519
SMAD9	8.41802	7.68201	7.36667	7.8308	7.44758	6.79468	6.61309	6.83731	1.13772	2.55768	0.0407125	2.20034
SMARCA4	6.87369	7.33753	7.53691	7.61875	7.49241	7.89627	8.03331	8.01413	0.650859	3.73466	0.00862371	1.5701
SMARCB1	7.93221	8.0182	7.87271	7.96041	8.14665	7.75929	8.22858	7.87203	0.682708	4.69177	0.0028375	1.60515
SMARCC1	7.94872	8.64028	8.39823	8.10098	7.74725	7.59335	7.43204	6.97487	0.872147	3.37724	0.0135334	1.83038
SMARCC2	8.12939	8.10071	7.65985	7.77959	7.72301	7.87572	7.54913	7.74625	0.612397	2.69228	0.0337825	1.5288
SMARCD3	6.76168	6.87885	6.87455	7.26697	6.94122	6.90219	7.22333	8.47978	0.989212	2.53275	0.0421522	1.9851
SMARCE1	6.46712	6.90159	5.88313	5.71507	6.42593	6.34501	6.13771	5.64472	1.64162	4.88269	0.00230993	3.12016
SMC4	7.10276	6.749	7.38388	7.85543	7.17063	7.33869	7.28956	7.26247	1.05636	2.75391	0.0310362	2.07968
SMC6	8.1816	7.99531	7.78542	6.95931	7.39249	6.9197	6.46254	5.4353	0.734893	2.72239	0.0324102	1.66427
SMCO4	8.38582	8.84533	8.17278	8.13735	9.41918	8.7499	8.78591	8.70864	-0.642264	-2.45616	0.046919	0.640707
SMG9	6.97189	7.30907	6.78267	6.87848	6.74362	6.54334	6.48253	6.28725	0.954446	2.9147	0.0249306	1.93784
SMIM13	8.93298	8.68926	9.08648	8.47796	8.55769	8.67959	8.56674	8.25437	0.663756	6.52792	0.000475765	1.5842
SMIM14	10.1535	10.2225	9.73912	9.78992	10.9242	10.2115	10.1349	9.94256	-0.946594	-3.09399	0.0196039	0.518856
SMIM20	8.23055	9.07537	9.09183	8.93077	9.79745	9.75268	9.56651	9.16987	-0.925094	-2.84478	0.0274116	0.526646
SMIM7	6.88435	6.74591	7.10297	7.09064	6.9046	7.02603	7.41109	7.70908	-0.942601	-2.66712	0.0349765	0.520294
SMPDL3A	8.29135	7.95297	8.47727	8.5194	9.23965	8.95201	9.64602	8.79474	-1.07379	-3.62742	0.00985223	0.47507
SNAP29	8.38763	8.51219	8.7364	8.70345	7.7705	7.57833	7.38681	7.35676	1.51447	6.58581	0.000452566	2.85695
SNAPIN	10.128	10.5579	11.0011	10.6463	11.1174	10.9696	11.0833	11.3694	-0.77192	-3.5655	0.0106482	0.585637
SNHG17	8.44555	8.53609	8.89002	9.07393	8.19402	8.37287	8.54249	7.99486	0.769891	4.55765	0.00328881	1.70514
SNRK	8.58387	8.23069	9.2521	8.52806	7.98214	8.1635	8.06776	7.60977	0.815057	2.79242	0.0294414	1.75937
SNRPA	10.3555	10.2321	9.88385	10.0586	9.37236	9.61861	8.99805	9.67731	0.836034	3.10696	0.0192694	1.78514
SNRPD1	9.85608	9.76871	9.97482	9.35295	9.10871	9.1364	8.89518	8.72219	0.765163	4.14728	0.00525124	1.69956
SNX15	8.20408	8.15704	8.15345	7.95367	7.79181	7.47298	7.47921	7.59126	0.843759	4.63352	0.00302441	1.79472
SNX21	7.55589	7.5678	7.48856	8.13766	7.99752	8.11098	8.43546	8.48466	-0.687786	-2.84739	0.0273144	0.620806
SNX30	8.76232	8.15972	8.22598	7.92807	7.37895	6.80323	6.80787	7.09085	1.21336	4.83999	0.00241762	2.31877
SNX33	6.71699	6.34216	6.8896	6.73863	6.80361	7.4707	6.90701	7.59104	-0.649594	-4.13735	0.00531271	0.63746
SON	11.5915	11.3596	11.3358	11.839	11.0303	11.3373	11.3008	10.9453	1.36193	6.58703	0.000452092	2.57028
SORD	7.97441	7.60533	8.0294	7.75041	6.97762	7.51207	7.07948	7.1467	0.968182	3.7153	0.00883249	1.95637
SORT1	9.74344	9.69288	11.1288	10.6107	9.51045	9.49785	10.2492	9.36078	1.10778	2.41756	0.0495312	2.15514
SOS1	7.72642	7.52951	8.00293	7.76062	8.46589	7.63517	8.14782	6.8586	0.84702	3.5397	0.0110004	1.79878
SOWAHC	9.44491	9.52865	9.26226	9.76497	9.05943	9.108	9.03472	7.98806	1.21459	2.60405	0.0381694	2.32075
SP1	10.2625	10.0427	10.0334	9.7528	9.55593	9.65594	9.74273	9.59012	0.628021	3.23949	0.0161824	1.54544
SP100	8.08969	7.87006	7.57319	8.2006	8.59649	8.45158	8.46883	8.58387	-0.791093	-3.02753	0.0214201	0.577906
SP110	6.02658	6.44178	6.71205	5.88387	7.14924	7.06188	6.84536	6.66605	-1.21892	-2.97557	0.0229657	0.429604
SP2	8.38539	8.42551	8.59418	8.33257	7.98231	7.82807	7.41523	6.97051	1.32087	2.78736	0.0296459	2.49816
SP3	9.68501	9.51605	9.82877	9.44267	9.86729	9.86614	9.90087	9.17273	1.59038	5.90165	0.000835921	3.01128
SPAG4	6.63096	6.45861	6.71039	6.31886	7.06566	7.19889	6.8301	6.97464	-0.933606	-6.2321	0.00061759	0.523548
SPAG9	7.99701	7.50779	7.75882	7.70798	7.64868	7.35403	7.68201	6.84937	1.38516	2.64796	0.0359155	2.612
SPATA20	9.3661	9.22581	9.4061	9.2902	8.70311	8.16128	8.19815	8.53048	1.07664	5.75906	0.000956233	2.10911
SPATS2	8.45607	8.5941	8.62885	8.20584	8.25456	7.99531	7.71225	7.13206	1.28269	3.84324	0.00754937	2.43292
SPCS2	11.7945	11.8881	11.3312	10.8786	11.6455	11.4879	11.3338	11.1163	-0.882459	-2.80499	0.0289401	0.542442
SPCS3	9.41602	9.64587	9.86834	10.1158	9.8757	9.60997	10.3554	10.8923	-0.735609	-2.59175	0.0388272	0.600564
SPDYE2	6.60881	6.47314	6.95175	8.03799	7.62761	7.96826	8.71596	9.54251	-0.902312	-3.68769	0.00913975	0.535029
SPECC1	7.75168	8.33539	8.18537	8.17418	8.45368	8.48989	8.80361	8.54898	0.672128	3.01072	0.0219077	1.59342
SPEN	7.32562	7.41752	7.26407	7.12516	6.6091	6.29939	5.90376	5.95884	1.90665	5.47672	0.00125697	3.74937
SPIN1	7.78129	8.10512	8.42962	8.40518	8.12712	8.01039	8.03353	7.02115	0.744008	4.19479	0.00496796	1.67482
SPINK1	9.30399	8.38582	10.2464	10.7156	11.5031	10.2073	11.3305	11.9873	-2.1131	-2.73086	0.0320348	0.23115
SPINK4	6.41058	7.41608	5.42694	5.91552	8.32647	8.74645	7.9241	8.69066	-3.30096	-4.02512	0.00606557	0.101464
SPINK5	6.86666	6.56682	6.06091	5.97476	6.80284	7.48277	7.20359	6.88789	-1.02734	-2.94994	0.0237722	0.490613
SPINT1	7.76878	8.45171	7.77729	8.70138	8.05669	8.63408	8.34194	8.60607	-0.64456	-2.5028	0.043953	0.639688
SPINT1-AS1	8.17687	8.65388	8.1444	8.50255	8.46508	8.83911	8.87098	9.16702	-1.23766	-2.8621	0.0267732	0.42406
[truncated: 474 more rows]
